# Supplementary material for: Piglets' acute responses to procaine-based local anesthetic injection and surgical castration: Effects of two volumes of anesthetic
Source: Front Pain Res (Lausanne). 2022 Aug 9;3:943138. doi: 10.3389/fpain.2022.943138 (PMC9395716; doi:10.3389/fpain.2022.943138)
Supplement: Supplementary Dataset — Dataset used for statistical analysis. [file Data_Sheet_1.xlsx]

## Sheet: VOCALIZATIONS
Pig	Treatment	Procedure	Litter	Week	Weight	Age	Timeanest	dTimeanest	Duranest	Timecast	dTimecast	Durcast	Dur_total	Obs_name	Vocdur	Begintime	Endtime	Agg_entropy	Avg_Amp	Avg_Entropy	Avg_Power	BW_50	BW_90	Energy	Max_Amp	Max_Entropy	Max_Time	Min_Amp	Min_Entropy	Min_Time	Peak_Amp	Peak_Power	Peak_Time	RMS_Amp	SEL	Peak_Time_Relative
AE01	01	A	AE	1	2050	3	14:36:30	14.6083	34.375	14:42:14	14.7039	42.9	77.275	AE01A	1.31772	3.60227	4.91999	3782	-100754	3965	-42.22	750000	2062500	32116	2147483648000	5591	46240	-2147483648000	1684	44564	2147483648000	-10.06	38000	244372854935	-17.68	0.1498
AE01	01	A	AE	1	2050	3	14:36:30	14.6083	34.375	14:42:14	14.7039	42.9	77.275	AE01A	1.17333	5.16266	6.33599	4317	-115425	3814	-37.48	937500	4500000	36339	2147483648000	5622	56293	-2147483648000	2070	55395	2147483648000	-10.46	56293	418911411091	-13.5	0.3964
AE01	01	A	AE	1	2050	3	14:36:30	14.6083	34.375	14:42:14	14.7039	42.9	77.275	AE01A	0.162667	6.57599	6.73866	3883	-141601	3439	-46.59	562500	3562500	18720	854150720000	4693	66133	-795242176000	2382	66312	854150720000	-22.09	66133	148510443728	-31.09	0.2295
AE01	01	A	AE	1	2050	3	14:36:30	14.6083	34.375	14:42:14	14.7039	42.9	77.275	AE01A	1.712	6.88799	8.59999	4578	-24325.7	4079	-41.7	1125000	5625000	33764	2147483648000	5190	84267	-1781066112000	3192	82622	2147483648000	-14.85	84267	256998960949	-16.1	0.8988
AE01	01	A	AE	1	2050	3	14:36:30	14.6083	34.375	14:42:14	14.7039	42.9	77.275	AE01A	1.66667	8.79999	10.4667	4411	354.6	4062	-41.06	1125000	5812500	34296	1870280832000	4923	98907	-1607752192000	2906	100799	1870280832000	-15.21	98907	278523543603	-15.52	0.6544
AE01	01	A	AE	1	2050	3	14:36:30	14.6083	34.375	14:42:14	14.7039	42.9	77.275	AE01A	2.05067	10.7413	12.792	4324	10164.9	3968	-42.42	1312500	5812500	33827	1850943104000	4912	122800	-1307438592000	3066	127339	1850943104000	-15.18	122800	237001465214	-16.02	0.75
AE01	01	A	AE	1	2050	3	14:36:30	14.6083	34.375	14:42:14	14.7039	42.9	77.275	AE01A	1.84	13.024	14.864	4065	48547.6	3867	-41.97	937500	5812500	33810	1916665216000	5106	144693	-1702007680000	2614	148201	1916665216000	-16.04	144693	250397217101	-16.02	0.7855
AE01	01	A	AE	1	2050	3	14:36:30	14.6083	34.375	14:42:14	14.7039	42.9	77.275	AE01A	0.568676	15.8047	16.3733	4706	55499.2	4144	-41.98	1312500	5062500	28706	2147483648000	5284	163280	-2147483648000	2611	162864	2147483648000	-16.45	163280	250459864846	-21.12	0.9202
AE01	01	A	AE	1	2050	3	14:36:30	14.6083	34.375	14:42:14	14.7039	42.9	77.275	AE01A	0.841652	16.6211	17.4627	4805	-37857.8	4123	-43.79	1125000	6187500	28589	2147483648000	5619	171547	-1967287680000	2392	169580	2147483648000	-18.38	171547	202687142366	-21.25	0.6349
AE01	01	A	AE	1	2050	3	14:36:30	14.6083	34.375	14:42:14	14.7039	42.9	77.275	AE01A	1.46879	17.7152	19.184	4255	-32066	3946	-42.67	750000	5250000	32124	2147483648000	5306	189840	-1797847424000	2715	190698	2147483648000	-14.23	189840	229842439473	-17.74	0.8636
AE01	01	A	AE	1	2050	3	14:36:30	14.6083	34.375	14:42:14	14.7039	42.9	77.275	AE01A	1.976	19.4587	21.4347	4122	-12557.6	3840	-43.63	750000	4875000	32459	1899110784000	5479	208107	-1620102912000	2199	212313	1899110784000	-15.35	214107	207051691735	-17.36	0.9879
AE01	01	A	AE	1	2050	3	14:36:30	14.6083	34.375	14:42:14	14.7039	42.9	77.275	AE01A	1.84694	21.7131	23.56	4336	-9252.6	4035	-45.32	1125000	5437500	30476	1880026880000	5475	233360	-1595056384000	2165	229199	1880026880000	-16.61	217573	172617471174	-19.23	0.0231
AE01	01	A	AE	1	2050	3	14:36:30	14.6083	34.375	14:42:14	14.7039	42.9	77.275	AE01A	1.1929	23.7751	24.968	4558	13390.6	4014	-48.08	1312500	6187500	25817	1627666560000	5660	247520	-1295856512000	1735	247686	1627666560000	-19.11	240800	123088974284	-24.07	0.255
AE01	01	A	AE	1	2050	3	14:36:30	14.6083	34.375	14:42:14	14.7039	42.9	77.275	AE01A	1.74427	25.1891	26.9333	4506	-22704.6	4156	-46.54	1500000	5250000	29004	1495484288000	5259	266160	-1540472832000	2115	264490	1540472832000	-17.27	267227	149320830361	-20.74	0.8792
AE01	01	A	AE	1	2050	3	14:36:30	14.6083	34.375	14:42:14	14.7039	42.9	77.275	AE01A	1.65189	27.2174	28.8693	4634	-36590.5	4232	-46.88	2250000	5437500	28428	1757490304000	5103	286347	-1719072000000	2370	284657	1757490304000	-16.18	286347	144712562731	-21.25	0.8578
AE01	01	A	AE	1	2050	3	14:36:30	14.6083	34.375	14:42:14	14.7039	42.9	77.275	AE01A	0.994924	29.0691	30.064	4698	-27236.5	4179	-49.71	1875000	6187500	23410	1350433920000	5590	299387	-1246436608000	2031	299225	1350433920000	-21.34	299387	102433085041	-26.45	0.874
AE01	01	A	AE	1	2050	3	14:36:30	14.6083	34.375	14:42:14	14.7039	42.9	77.275	AE01A	1.77067	30.2613	32.032	4791	-11764.5	4248	-47.68	2062500	5250000	27933	1185771136000	5216	314427	-1343788928000	1616	315516	1343788928000	-20.59	314427	129726717229	-21.9	0.6672
AE01	01	A	AE	1	2050	3	14:36:30	14.6083	34.375	14:42:14	14.7039	42.9	77.275	AE01A	0.392	32.216	32.608	5344	33598.1	3091	-59.25	5437500	12562500	9842	558050304000	5467	324347	-527846400000	1858	324356	558050304000	-30.76	324347	34563154065	-39.93	0.5578
AE01	01	A	AE	1	2050	3	14:36:30	14.6083	34.375	14:42:14	14.7039	42.9	77.275	AE01A	0.328	32.8693	33.1973	2428	187399	2117	-64.91	375000	750000	3416	53946112000	3266	329227	-53336532000	1495	329099	53946112000	-40.65	329227	17810824775	-46.47	0.1626
AE01	01	A	AE	1	2050	3	14:36:30	14.6083	34.375	14:42:14	14.7039	42.9	77.275	AE01A	0.189333	33.5307	33.72	3369	-32848.4	3126	-67.43	375000	6000000	-1469	45808276000	5728	335573	-50614832000	1739	336091	50614832000	-42.99	337200	13324450568	-51.37	10000
AE01	01	A	AE	1	2050	3	14:36:30	14.6083	34.375	14:42:14	14.7039	42.9	77.275	AE01A	0.261048	34.0347	34.2957	2101	-160102	1741	-66.15	187500	562500	1146	46014336000	3291	342507	-39865700000	1185	340747	46014336000	-40.56	342507	15395706763	-48.72	0.8351
AE01	01	C	AE	1	2050	3	14:36:30	14.6083	34.375	14:42:14	14.7039	42.9	77.275	AE01C	1.056	34.664	35.72	5845	-16759.4	4704	-65.55	4312500	12750000	7825	118491160000	5772	355067	-122184304000	3233	355440	122184304000	-43.05	347520	16703393709	-41.95	0.0833
AE01	01	C	AE	1	2050	3	14:36:30	14.6083	34.375	14:42:14	14.7039	42.9	77.275	AE01C	1.16032	35.9117	37.072	5427	-52678.4	4580	-61.98	7875000	12375000	11805	388097216000	5323	359600	-346460864000	2027	359532	388097216000	-30.71	359467	25170887790	-37.97	0.0299
AE01	01	C	AE	1	2050	3	14:36:30	14.6083	34.375	14:42:14	14.7039	42.9	77.275	AE01C	0.597573	37.3509	37.9485	5302	-11551.1	3674	-66.99	7125000	11250000	3895	298678720000	5428	379227	-208621264000	1434	379169	298678720000	-37.01	376907	13964092410	-45.97	0.5695
AE01	01	C	AE	1	2050	3	14:36:30	14.6083	34.375	14:42:14	14.7039	42.9	77.275	AE01C	1.10256	38.4787	39.5813	5843	5155.5	3702	-65.71	5812500	11062500	7839	352949056000	5435	385413	-350002112000	1422	392278	352949056000	-34.78	389493	16436283138	-41.9	0.4272
AE01	01	C	AE	1	2050	3	14:36:30	14.6083	34.375	14:42:14	14.7039	42.9	77.275	AE01C	0.434667	39.9413	40.376	2132	54850.5	1930	-68.2	187500	562500	1310	47528592000	4007	400320	-41097468000	1373	399576	47528592000	-42.43	400320	12273963413	-48.48	0.2037
AE01	01	C	AE	1	2050	3	14:36:30	14.6083	34.375	14:42:14	14.7039	42.9	77.275	AE01C	1.71509	41.5676	43.2827	5459	-44141	4014	-66.01	3000000	12187500	9470	179942432000	5513	432587	-186614912000	3017	432537	186614912000	-37.12	420160	15847594144	-40.3	0.2613
AE01	01	C	AE	1	2050	3	14:36:30	14.6083	34.375	14:42:14	14.7039	42.9	77.275	AE01C	0.561449	43.792	44.3534	4360	-31128.9	3511	-44.83	1125000	4687500	25796	1794003200000	5410	440533	-1632784512000	1793	440469	1794003200000	-17.85	440533	179736168304	-24.05	0.4667
AE01	01	C	AE	1	2050	3	14:36:30	14.6083	34.375	14:42:14	14.7039	42.9	77.275	AE01C	0.714667	44.5467	45.2613	5009	-209299	4345	-37.82	2250000	7125000	33863	2147483648000	5596	447973	-2147483648000	2522	451731	2147483648000	-15.56	447973	404223525084	-15.97	0.3507
AE01	01	C	AE	1	2050	3	14:36:30	14.6083	34.375	14:42:14	14.7039	42.9	77.275	AE01C	0.99315	45.4897	46.4828	5052	-25474.9	4323	-42.88	2812500	6750000	30223	2147483648000	5850	462400	-1883125632000	2051	457241	2147483648000	-16.99	462400	225656306800	-19.6	0.7554
AE01	01	C	AE	1	2050	3	14:36:30	14.6083	34.375	14:42:14	14.7039	42.9	77.275	AE01C	2.24721	46.668	48.9152	4357	-28332.6	3557	-49.49	1875000	6937500	27150	1533757824000	5637	480507	-1092021504000	2366	484750	1533757824000	-19.14	473253	105214238151	-22.68	0.2922
AE01	01	C	AE	1	2050	3	14:36:30	14.6083	34.375	14:42:14	14.7039	42.9	77.275	AE01C	2.54133	49.152	51.6933	4503	-7970.3	4047	-48.43	2625000	7312500	28749	1564041344000	5301	508933	-1071589184000	2101	512655	1564041344000	-19.96	494240	119216482710	-21.06	0.107
AE01	01	C	AE	1	2050	3	14:36:30	14.6083	34.375	14:42:14	14.7039	42.9	77.275	AE01C	1.79888	52.7531	54.552	4292	18670.6	3666	-47.41	937500	6000000	28269	2147483648000	5241	543280	-1653620736000	2174	543746	2147483648000	-16.37	538693	134581157326	-21.51	0.6202
AE01	01	C	AE	1	2050	3	14:36:30	14.6083	34.375	14:42:14	14.7039	42.9	77.275	AE01C	1.02467	54.7647	55.7893	5068	-58502.4	4323	-45.59	3750000	7875000	27656	2147483648000	5689	557360	-1877337472000	2494	557163	2147483648000	-18.34	557360	165952196424	-22.13	0.9479
AE01	01	C	AE	1	2050	3	14:36:30	14.6083	34.375	14:42:14	14.7039	42.9	77.275	AE01C	0.453333	56	56.4533	4854	-349160	4363	-38.14	1687500	6375000	31578	2147483648000	5477	563787	-2147483648000	3155	561512	2147483648000	-15.97	563787	386339467967	-18.34	0.8353
AE01	01	C	AE	1	2050	3	14:36:30	14.6083	34.375	14:42:14	14.7039	42.9	77.275	AE01C	0.875282	56.6584	57.5337	4423	5748.7	3815	-47.03	937500	4875000	25526	1881249024000	5501	571227	-1456614528000	1784	571260	1881249024000	-18.73	571227	139695580492	-24.31	0.5305
AE01	01	C	AE	1	2050	3	14:36:30	14.6083	34.375	14:42:14	14.7039	42.9	77.275	AE01C	1.08509	57.6936	58.7787	3986	1200.7	3433	-46.58	562500	4500000	26907	1396315136000	5626	583653	-1158137472000	1598	583663	1396315136000	-17.63	579040	147325911124	-22.92	0.1921
AE01	01	C	AE	1	2050	3	14:36:30	14.6083	34.375	14:42:14	14.7039	42.9	77.275	AE01C	1.06811	59.0066	60.0747	4758	-34858.1	4116	-44	3375000	6937500	29414	2147483648000	5728	595760	-1604632960000	2385	600421	2147483648000	-17.01	595760	198377767476	-20.4	0.5325
AE01	01	C	AE	1	2050	3	14:36:30	14.6083	34.375	14:42:14	14.7039	42.9	77.275	AE01C	0.896	60.3093	61.2053	4886	-34058.6	4079	-43.77	2625000	5437500	28890	2147483648000	5556	608587	-1619421440000	2426	607790	2147483648000	-17.03	608587	203686133835	-20.94	0.6131
AE01	01	C	AE	1	2050	3	14:36:30	14.6083	34.375	14:42:14	14.7039	42.9	77.275	AE01C	0.690155	61.5063	62.1964	4478	-35909.4	3473	-58.38	2062500	6750000	13138	605126592000	5141	621253	-484645920000	1863	621252	605126592000	-25.98	621253	37248781960	-36.83	0.8992
AE01	01	C	AE	1	2050	3	14:36:30	14.6083	34.375	14:42:14	14.7039	42.9	77.275	AE01C	2.11608	62.3479	64.464	4282	6369.7	3694	-46.92	1500000	5062500	29465	2147483648000	5167	642667	-1445006464000	2041	641206	2147483648000	-14.91	642667	140845564612	-20.41	0.9067
AE01	01	C	AE	1	2050	3	14:36:30	14.6083	34.375	14:42:14	14.7039	42.9	77.275	AE01C	1.67467	65.424	67.0987	4605	-28168.7	4195	-46.93	3562500	6937500	28439	1813817344000	5416	667947	-1473787136000	2417	667963	1813817344000	-18.88	667947	141430090112	-21.39	0.8182
AE01	01	C	AE	1	2050	3	14:36:30	14.6083	34.375	14:42:14	14.7039	42.9	77.275	AE01C	0.715404	67.2884	68.0038	4772	-46587.2	3990	-54.66	3937500	8062500	17009	520336000000	5535	678000	-498489344000	2135	678425	520336000000	-28.87	678000	58012960220	-32.82	0.7154
AE01	01	C	AE	1	2050	3	14:36:30	14.6083	34.375	14:42:14	14.7039	42.9	77.275	AE01C	0.862268	68.2311	69.0933	4313	837000	3685	-47.62	750000	4687500	24867	1715527296000	5694	689920	-1722030336000	0.968	689920	1722030336000	-18.58	689920	129917477892	-25.01	0.8824
AE01	01	C	AE	1	2050	3	14:36:30	14.6083	34.375	14:42:14	14.7039	42.9	77.275	AE01C	1.37788	69.9901	71.368	4252	-13760.2	3589	-46.19	1125000	4875000	28330	2108970240000	4774	712000	-1321998976000	3271	711523	2108970240000	-17.86	712000	153002232886	-21.55	0.8779
AE01	01	C	AE	1	2050	3	14:36:30	14.6083	34.375	14:42:14	14.7039	42.9	77.275	AE01C	1.00267	71.544	72.5467	4729	-4377.6	4124	-45.4	1875000	5250000	27754	2147483648000	5579	720667	-1796482688000	2378	720663	2147483648000	-16.44	720667	170111355021	-22.01	0.5213
AE01	01	C	AE	1	2050	3	14:36:30	14.6083	34.375	14:42:14	14.7039	42.9	77.275	AE01C	0.736	73.3653	74.1013	4873	-96020.3	4217	-41.76	1875000	5250000	30039	2147483648000	5379	739200	-2147483648000	2380	734975	2147483648000	-16.41	739200	256803589598	-19.78	0.7527
AE01	01	C	AE	1	2050	3	14:36:30	14.6083	34.375	14:42:14	14.7039	42.9	77.275	AE01C	0.4	74.5253	74.9253	5534	4925.5	4759	-48.05	3187500	8437500	21121	1906967040000	5933	747147	-1094823680000	3356	746193	1906967040000	-22.64	747147	120621676307	-28.99	0.4733
AE01	01	C	AE	1	2050	3	14:36:30	14.6083	34.375	14:42:14	14.7039	42.9	77.275	AE01C	0.338667	75.016	75.3547	5956	-11250.4	3644	-62.07	6937500	13312500	6387	417013568000	5803	751147	-367881504000	1872	751141	417013568000	-31.85	751147	24805301818	-43.45	0.2913
AE01	01	C	AE	1	2050	3	14:36:30	14.6083	34.375	14:42:14	14.7039	42.9	77.275	AE01C	0.445333	75.3733	75.8187	5750	77930.4	4160	-57.99	3750000	10687500	11646	696923456000	5584	757547	-594394496000	2398	756517	696923456000	-31.04	757547	39827158802	-38.15	0.8563
AE01	01	C	AE	1	2050	3	14:36:30	14.6083	34.375	14:42:14	14.7039	42.9	77.275	AE01C	0.381333	76.1173	76.4987	3100	36118.8	2624	-65.39	375000	3562500	3583	91466968000	4503	763973	-84005280000	1604	761901	91466968000	-37.89	763973	17038260974	-46.2	0.7343
AE01	01	C	AE	1	2050	3	14:36:30	14.6083	34.375	14:42:14	14.7039	42.9	77.275	AE01C	0.233542	76.8411	77.0747	2192	-27796.7	2078	-66.48	187500	562500	0.347	61980520000	2986	768480	-47520672000	1362	768552	61980520000	-37.87	768480	14854178795	-49.52	0.023
AE02	02	A	AE	1	1440	3	14:47:01	14.7836	46.332	14:52:55	14.8819	41.962	88.294	AE02A	0.237333	77.6213	77.8587	2432	-155099	2178	-71.37	375000	750000	-4488	28420896000	2658	778053	-23058002000	1725	776424	28420896000	-46.26	778053	8492935349	-54.3	0.7727
AE02	02	A	AE	1	1440	3	14:47:01	14.7836	46.332	14:52:55	14.8819	41.962	88.294	AE02A	0.56	81.6293	82.1893	5396	30042.7	3755	-59.53	4312500	9937500	11096	303118464000	5650	818560	-335021888000	1407	819983	335021888000	-34.74	818560	33113729695	-38.76	0.4048
AE02	02	A	AE	1	1440	3	14:47:01	14.7836	46.332	14:52:55	14.8819	41.962	88.294	AE02A	0.530495	83.2882	83.8187	3831	122664	2749	-74.44	750000	10687500	-4068	39701696000	5365	837680	-41236372000	1354	837786	41236372000	-45.92	833760	5970192358	-53.87	0.1616
AE02	02	A	AE	1	1440	3	14:47:01	14.7836	46.332	14:52:55	14.8819	41.962	88.294	AE02A	0.336	83.9173	84.2533	2385	80281.1	2066	-68.95	375000	562500	-0.522	41409800000	2951	840347	-55034468000	1424	840253	55034468000	-42.88	841520	11284683969	-50.33	0.6984
AE02	02	A	AE	1	1440	3	14:47:01	14.7836	46.332	14:52:55	14.8819	41.962	88.294	AE02A	0.418667	84.464	84.8827	5413	51846.2	3541	-67.61	5250000	11625000	1765	296107712000	5378	848187	-196077904000	1724	848197	296107712000	-37.69	844907	13197512442	-48.01	0.0637
AE02	02	A	AE	1	1440	3	14:47:01	14.7836	46.332	14:52:55	14.8819	41.962	88.294	AE02A	0.408	85.5013	85.9093	2513	-2837.2	2220	-69.96	375000	750000	-0.699	38491328000	3780	855333	-48785568000	1373	855525	48785568000	-43.36	858853	10005296044	-50.53	0.9412
AE02	02	A	AE	1	1440	3	14:47:01	14.7836	46.332	14:52:55	14.8819	41.962	88.294	AE02A	0.2	86.1627	86.3627	4812	-59022.2	2707	-64.67	2812500	7312500	1521	228469632000	5026	863120	-216593040000	1437	863111	228469632000	-33.97	863120	18370625379	-48.35	0.7467
AE02	02	A	AE	1	1440	3	14:47:01	14.7836	46.332	14:52:55	14.8819	41.962	88.294	AE02A	0.461333	86.4507	86.912	5779	-11676.6	4566	-64.39	7687500	11250000	5405	216596288000	5701	868587	-202675280000	2032	868564	216596288000	-38.56	868587	19023705186	-44.41	0.8844
AE02	02	A	AE	1	1440	3	14:47:01	14.7836	46.332	14:52:55	14.8819	41.962	88.294	AE02A	0.344	87.2133	87.5573	5488	62871.8	4561	-58.17	7875000	12937500	10351	172954192000	5319	873067	-143273952000	1460	872924	172954192000	-37.37	872187	38964701879	-39.46	0.0155
AE02	02	A	AE	1	1440	3	14:47:01	14.7836	46.332	14:52:55	14.8819	41.962	88.294	AE02A	0.656	87.7493	88.4053	3242	-28388.7	3829	-46.61	187500	6000000	24708	754140672000	5318	881387	-678320448000	1835	881456	754140672000	-16.96	878240	147105113601	-25.12	0.1138
AE02	02	A	AE	1	1440	3	14:47:01	14.7836	46.332	14:52:55	14.8819	41.962	88.294	AE02A	0.509333	88.52	89.0293	3624	-104543	3440	-42.73	562500	6937500	27468	1175811328000	5018	889147	-1182254592000	1805	889139	1182254592000	-13.78	885733	229184550778	-22.36	0.1
AE02	02	A	AE	1	1440	3	14:47:01	14.7836	46.332	14:52:55	14.8819	41.962	88.294	AE02A	0.618667	89.1573	89.776	5043	-24818.7	4376	-46.53	4875000	9750000	24534	653068736000	5473	896027	-795354880000	1644	896156	795354880000	-23.7	894693	148516068145	-25.29	0.5043
AE02	02	A	AE	1	1440	3	14:47:01	14.7836	46.332	14:52:55	14.8819	41.962	88.294	AE02A	0.717333	89.936	90.6533	4168	-266840	3509	-34.29	750000	8250000	37407	2147483648000	4953	906107	-2147483648000	1821	903656	2147483648000	-8.22	906107	606884320960	-12.42	0.9405
AE02	02	A	AE	1	1440	3	14:47:01	14.7836	46.332	14:52:55	14.8819	41.962	88.294	AE02A	0.850667	90.8293	91.68	3609	-293198	3065	-33.03	562500	8250000	39405	2147483648000	4285	916080	-2147483648000	2074	916015	2147483648000	-8.79	916293	701523935996	-10.42	0.9404
AE02	02	A	AE	1	1440	3	14:47:01	14.7836	46.332	14:52:55	14.8819	41.962	88.294	AE02A	0.728	91.8693	92.5973	3691	-339266	2487	-31.16	562500	5062500	40604	2147483648000	4319	924693	-2147483648000	1629	924232	2147483648000	-6.95	924693	870671639636	-9.22	0.8242
AE02	02	A	AE	1	1440	3	14:47:01	14.7836	46.332	14:52:55	14.8819	41.962	88.294	AE02A	0.850667	92.848	93.6987	4505	60050.4	4022	-37.88	3562500	8437500	34560	1783027840000	5374	936773	-1458738048000	2551	932334	1783027840000	-14.42	936773	402315357127	-15.25	0.9749
AE02	02	A	AE	1	1440	3	14:47:01	14.7836	46.332	14:52:55	14.8819	41.962	88.294	AE02A	1.16909	94.1802	95.3493	3455	45290.1	2833	-37.91	375000	2250000	35900	1601412864000	4178	948827	-1728881152000	1679	948396	1728881152000	-12.42	946853	399362647365	-13.93	0.4315
AE02	02	A	AE	1	1440	3	14:47:01	14.7836	46.332	14:52:55	14.8819	41.962	88.294	AE02A	0.966779	95.6279	96.5947	4144	-258387	3441	-32.11	750000	9187500	40873	2147483648000	4862	962533	-2147483648000	2279	959237	2147483648000	-9.06	962533	779283581478	-8.95	0.6464
AE02	02	A	AE	1	1440	3	14:47:01	14.7836	46.332	14:52:55	14.8819	41.962	88.294	AE02A	1.05435	96.7787	97.833	4076	25861.3	3540	-34.71	562500	8437500	38651	2147483648000	5058	969520	-2147483648000	1727	968387	2147483648000	-9.72	975360	578019812215	-11.17	0.719
AE02	02	A	AE	1	1440	3	14:47:01	14.7836	46.332	14:52:55	14.8819	41.962	88.294	AE02A	0.925987	98.0687	98.9947	3080	-15800.4	2768	-36.98	375000	2437500	35823	1949160704000	4876	986667	-1975279104000	1381	988338	1975279104000	-10.81	986667	445070094897	-14	0.6455
AE02	02	A	AE	1	1440	3	14:47:01	14.7836	46.332	14:52:55	14.8819	41.962	88.294	AE02A	1.08533	99.3013	100.387	4381	-575275	3382	-33.07	750000	8062500	40427	2147483648000	4812	998453	-2147483648000	1986	995417	2147483648000	-8.88	996880	698699386716	-9.4	0.3563
AE02	02	A	AE	1	1440	3	14:47:01	14.7836	46.332	14:52:55	14.8819	41.962	88.294	AE02A	0.818667	100.587	101.405	3924	63641.8	3160	-32.87	562500	8625000	39398	2147483648000	4726	1012747	-2147483648000	1719	1008130	2147483648000	-9.16	1012080	715307412714	-10.42	0.759
AE02	02	A	AE	1	1440	3	14:47:01	14.7836	46.332	14:52:55	14.8819	41.962	88.294	AE02A	0.864	101.685	102.549	4363	56186.7	3439	-34.68	937500	9000000	37827	2147483648000	4740	1017413	-2147483648000	1801	1022006	2147483648000	-9.28	1022160	581355948865	-11.98	0.6142
AE02	02	A	AE	1	1440	3	14:47:01	14.7836	46.332	14:52:55	14.8819	41.962	88.294	AE02A	1.63281	102.731	104.364	5293	88388.5	3955	-42.02	3750000	8812500	33234	2147483648000	4756	1031920	-2039246208000	2801	1033694	2147483648000	-14.39	1033867	249260356753	-16.58	0.401
AE02	02	A	AE	1	1440	3	14:47:01	14.7836	46.332	14:52:55	14.8819	41.962	88.294	AE02A	1.616	104.712	106.328	4503	83619.2	3980	-43.68	2437500	7312500	31542	1309365376000	4964	1050080	-1237402624000	3394	1048208	1309365376000	-17.97	1050080	206159191481	-18.27	0.1832
AE02	02	A	AE	1	1440	3	14:47:01	14.7836	46.332	14:52:55	14.8819	41.962	88.294	AE02A	1.65401	106.637	108.291	4085	64981.8	3370	-53.11	750000	3750000	22210	556444096000	4779	1071333	-460860416000	2421	1081387	556444096000	-26.48	1071333	69501164172	-27.61	0.3
AE02	02	A	AE	1	1440	3	14:47:01	14.7836	46.332	14:52:55	14.8819	41.962	88.294	AE02A	1.64122	108.556	110.197	3746	43037.5	3178	-50.86	562500	2625000	24419	484855968000	4951	1088027	-561189312000	2270	1088035	561189312000	-24.44	1088027	90128067010	-25.39	0.1498
AE02	02	A	AE	1	1440	3	14:47:01	14.7836	46.332	14:52:55	14.8819	41.962	88.294	AE02A	1.63066	110.449	112.08	4378	42955.4	3585	-49.63	1125000	4312500	25627	992250560000	5102	1112720	-831684992000	2058	1112398	992250560000	-20.1	1111360	103720904726	-24.2	0.4206
AE02	02	A	AE	1	1440	3	14:47:01	14.7836	46.332	14:52:55	14.8819	41.962	88.294	AE02A	0.546667	112.312	112.859	4948	-10429.8	4076	-43.23	2625000	6187500	27299	1744698240000	5323	1124587	-1810194048000	1947	1124579	1810194048000	-16.22	1124587	217735644769	-22.5	0.2683
AE02	02	A	AE	1	1440	3	14:47:01	14.7836	46.332	14:52:55	14.8819	41.962	88.294	AE02A	0.781452	113.168	113.949	4841	51198.9	4312	-45.51	2812500	5250000	26562	1949077248000	5558	1136267	-1522073216000	3184	1135088	1949077248000	-18.9	1136267	167624164160	-23.22	0.587
AE02	02	A	AE	1	1440	3	14:47:01	14.7836	46.332	14:52:55	14.8819	41.962	88.294	AE02A	1.81867	114.272	116.091	4403	-10081.4	3947	-44.29	2812500	7125000	31439	1931787264000	5264	1152000	-1627363968000	2706	1151998	1931787264000	-17.71	1152453	192788366391	-18.34	0.5352
AE02	02	A	AE	1	1440	3	14:47:01	14.7836	46.332	14:52:55	14.8819	41.962	88.294	AE02A	1.8593	116.391	118.251	4402	-4430.2	3751	-46.73	2250000	4500000	29093	1303979520000	5143	1169360	-1255767936000	2288	1178835	1303979520000	-18.6	1169360	144318200855	-20.76	0.2927
AE02	02	A	AE	1	1440	3	14:47:01	14.7836	46.332	14:52:55	14.8819	41.962	88.294	AE02A	1.54667	120.08	121.627	4627	22197.8	3512	-57.27	937500	6562500	17758	474589856000	4954	1210667	-663679104000	1706	1212357	663679104000	-29.46	1210667	43062030659	-32.06	0.6379
AE02	02	A	AE	1	1440	3	14:47:01	14.7836	46.332	14:52:55	14.8819	41.962	88.294	AE02A	0.704	121.955	122.659	5076	-44698.4	3258	-61.33	5437500	10687500	10291	170402896000	5424	1226320	-190201776000	0.934	1226070	190201776000	-34.14	1223280	26980591428	-39.54	0.5303
AE02	02	A	AE	1	1440	3	14:47:01	14.7836	46.332	14:52:55	14.8819	41.962	88.294	AE02A	0.536	122.88	123.416	3488	-85428.8	2351	-66.17	2062500	3187500	4247	99827464000	4401	1232480	-101337872000	1195	1230437	101337872000	-41.21	1232480	15447595916	-45.57	0.685
AE02	02	C	AE	1	1440	3	14:47:01	14.7836	46.332	14:52:55	14.8819	41.962	88.294	AE02C	0.170667	124.435	124.605	2427	-439037	2214	-69.58	375000	750000	-4065	48596340000	4516	1244613	-87603152000	1259	1244606	87603152000	-38.58	1244613	10548522082	-53.85	0.1562
AE02	02	C	AE	1	1440	3	14:47:01	14.7836	46.332	14:52:55	14.8819	41.962	88.294	AE02C	0.970667	125.301	126.272	5426	-40317.2	3431	-60.74	4500000	10125000	12267	325817280000	5502	1254373	-354671168000	1489	1258233	354671168000	-32.8	1258107	28833113777	-37.57	0.5247
AE02	02	C	AE	1	1440	3	14:47:01	14.7836	46.332	14:52:55	14.8819	41.962	88.294	AE02C	0.496575	131.785	132.282	2513	45377.1	2037	-77.2	562500	937500	-7121	22674520000	3906	1320480	-30552202000	0.953	1320362	30552202000	-48.78	1320480	4325368492	-56.96	0.5297
AE02	02	C	AE	1	1440	3	14:47:01	14.7836	46.332	14:52:55	14.8819	41.962	88.294	AE02C	0.286162	137.593	137.879	2170	-18928.2	1843	-74.96	187500	562500	-7283	29970410000	4416	1376187	-22118472000	0.973	1376248	29970410000	-45.8	1376187	5595915037	-57.12	0.0849
AE02	02	C	AE	1	1440	3	14:47:01	14.7836	46.332	14:52:55	14.8819	41.962	88.294	AE02C	0.437659	138.367	138.805	2322	94375.1	2030	-78.42	375000	750000	-8888	18896300000	4835	1383813	-19969628000	1014	1387789	19969628000	-48.69	1383813	3748322147	-58.75	0.0307
AE02	02	C	AE	1	1440	3	14:47:01	14.7836	46.332	14:52:55	14.8819	41.962	88.294	AE02C	0.783244	138.998	139.781	2636	30158	2292	-71.5	375000	750000	0.568	43319524000	4086	1390533	-83469720000	1099	1390535	83469720000	-38.91	1390533	8301341726	-49.32	0.0683
AE02	02	C	AE	1	1440	3	14:47:01	14.7836	46.332	14:52:55	14.8819	41.962	88.294	AE02C	0.752	140.032	140.784	2933	16702.4	2618	-72.51	375000	4125000	-0.621	42307656000	4500	1400747	-60726488000	1235	1400897	60726488000	-42.35	1400747	7456140589	-50.43	0.0534
AE02	02	C	AE	1	1440	3	14:47:01	14.7836	46.332	14:52:55	14.8819	41.962	88.294	AE02C	1.10941	143.669	144.779	3717	-72687.9	3228	-72.94	562500	7312500	0.649	34748536000	5277	1437120	-54988552000	1324	1445483	54988552000	-44.44	1447173	7075588097	-49.19	0.9447
AE02	02	C	AE	1	1440	3	14:47:01	14.7836	46.332	14:52:55	14.8819	41.962	88.294	AE02C	0.189333	144.941	145.131	3011	-43788.7	2524	-64.98	562500	3375000	0.923	71945016000	4237	1449893	-87786216000	1079	1450154	87786216000	-38.1	1449893	17687532036	-48.91	0.2429
AE02	02	C	AE	1	1440	3	14:47:01	14.7836	46.332	14:52:55	14.8819	41.962	88.294	AE02C	0.789333	145.333	146.123	5384	-22644.4	4323	-63.11	3750000	10875000	8985	176509872000	5383	1453760	-117516664000	2104	1460628	176509872000	-39.2	1453760	21951195457	-40.84	0.0508
AE02	02	C	AE	1	1440	3	14:47:01	14.7836	46.332	14:52:55	14.8819	41.962	88.294	AE02C	0.528	146.336	146.864	5250	-13584.9	3977	-57.69	4875000	11437500	12659	237242496000	5306	1464133	-238361696000	1775	1464139	238361696000	-30.65	1464133	40980033879	-37.16	0.1421
AE02	02	C	AE	1	1440	3	14:47:01	14.7836	46.332	14:52:55	14.8819	41.962	88.294	AE02C	0.849168	146.995	147.844	2728	-95719	2328	-37.46	375000	1125000	34965	1551185536000	4774	1473600	-1591901184000	1576	1473586	1591901184000	-11.17	1478267	421320608123	-14.86	0.9811
AE02	02	C	AE	1	1440	3	14:47:01	14.7836	46.332	14:52:55	14.8819	41.962	88.294	AE02C	1.02447	148.637	149.662	3653	-154465	3057	-36.01	562500	7875000	37222	2055257600000	4664	1492267	-1788482560000	1100	1491674	2055257600000	-8.99	1493573	497146689892	-12.6	0.7023
AE02	02	C	AE	1	1440	3	14:47:01	14.7836	46.332	14:52:55	14.8819	41.962	88.294	AE02C	0.368	150.299	150.667	4539	-74896.5	3872	-40.81	3000000	7500000	28004	1281051008000	4977	1504720	-1516027008000	2321	1505981	1516027008000	-16.16	1504720	286818779629	-21.83	0.471
AE02	02	C	AE	1	1440	3	14:47:01	14.7836	46.332	14:52:55	14.8819	41.962	88.294	AE02C	1.11467	150.928	152.043	3420	54632.5	3309	-44.61	375000	1875000	29001	1012486656000	4840	1513387	-1115489664000	1421	1514250	1115489664000	-15.47	1513387	185455835450	-20.8	0.3684
AE02	02	C	AE	1	1440	3	14:47:01	14.7836	46.332	14:52:55	14.8819	41.962	88.294	AE02C	0.365333	152.147	152.512	3714	72123.9	3299	-54.46	750000	3375000	14295	413863648000	4379	1522667	-446900704000	1960	1522661	446900704000	-27.87	1522667	59876830230	-35.47	0.3235
AE02	02	C	AE	1	1440	3	14:47:01	14.7836	46.332	14:52:55	14.8819	41.962	88.294	AE02C	0.700231	153.187	153.887	1990	46772.8	1850	-65.15	187500	562500	6436	79442104000	2530	1537520	-74523912000	1196	1537503	79442104000	-35.35	1537520	17287006402	-43.43	0.8092
AE02	02	C	AE	1	1440	3	14:47:01	14.7836	46.332	14:52:55	14.8819	41.962	88.294	AE02C	1.11098	154.08	155.191	2759	-26843	2476	-71.53	187500	1500000	2050	45218628000	4271	1541440	-54898376000	1436	1541240	54898376000	-41.69	1543200	8329970209	-47.77	0.2145
AE02	02	C	AE	1	1440	3	14:47:01	14.7836	46.332	14:52:55	14.8819	41.962	88.294	AE02C	0.446076	157.565	158.011	2247	-68784.6	1930	-70.26	187500	562500	-0.624	33704420000	2618	1576187	-39613412000	1121	1576180	39613412000	-44.27	1578853	9650539010	-50.45	0.7186
AE02	02	C	AE	1	1440	3	14:47:01	14.7836	46.332	14:52:55	14.8819	41.962	88.294	AE02C	1.40168	158.348	159.749	4486	-62404.2	2712	-63.59	937500	9750000	11006	404405984000	4718	1597227	-332573088000	3057	1597141	404405984000	-28.21	1597227	20720162704	-38.84	0.981
AE02	02	C	AE	1	1440	3	14:47:01	14.7836	46.332	14:52:55	14.8819	41.962	88.294	AE02C	0.709333	159.912	160.621	3575	-61491.3	3364	-42.06	562500	2625000	29590	1708333056000	5111	1604347	-1596474112000	1696	1605234	1708333056000	-12.93	1602080	249157406002	-20.2	0.4173
AE02	02	C	AE	1	1440	3	14:47:01	14.7836	46.332	14:52:55	14.8819	41.962	88.294	AE02C	0.869333	160.797	161.667	3872	-219994	3206	-33.84	375000	7687500	38675	2147483648000	4618	1614213	-2147483648000	1866	1613389	2147483648000	-8.72	1614213	637648181279	-11.16	0.7169
AE02	02	C	AE	1	1440	3	14:47:01	14.7836	46.332	14:52:55	14.8819	41.962	88.294	AE02C	0.752	161.837	162.589	3883	-130218	3275	-34.38	375000	8812500	37525	2147483648000	4988	1624320	-2147483648000	1852	1620970	2147483648000	-9.59	1620667	600753950738	-12.3	0.305
AE02	02	C	AE	1	1440	3	14:47:01	14.7836	46.332	14:52:55	14.8819	41.962	88.294	AE02C	1.424	162.848	164.272	3586	-1808.5	3403	-41.37	562500	4312500	33291	1453862400000	4705	1635360	-1354442240000	2677	1635355	1453862400000	-11.51	1630293	268783088587	-16.52	0.1257
AE02	02	C	AE	1	1440	3	14:47:01	14.7836	46.332	14:52:55	14.8819	41.962	88.294	AE02C	0.28	164.491	164.771	4700	-76739.7	3613	-53.89	3187500	6187500	13747	511682176000	5351	1647440	-370852640000	2210	1647439	511682176000	-28.88	1646907	62090872905	-36.31	0.7143
AE03	03	A	AE	1	1520	3	15:01:02	15.0172	36.737	15:06:50	15.1139	36.729	73.466	AE03A	1.08532	165.864	166.949	5838	7481	4836	-53.13	5062500	9750000	20355	376612000000	5653	1666960	-391148576000	3094	1665889	391148576000	-28.47	1660080	69303045970	-29.47	0.133
AE03	03	A	AE	1	1520	3	15:01:02	15.0172	36.737	15:06:50	15.1139	36.729	73.466	AE03A	0.44	167.24	167.68	5369	52207.3	4469	-48.23	4875000	9375000	21334	821290240000	5578	1676000	-774951680000	3126	1675557	821290240000	-23.79	1674000	121798112696	-28.49	0.3598
AE03	03	A	AE	1	1520	3	15:01:02	15.0172	36.737	15:06:50	15.1139	36.729	73.466	AE03A	0.976823	168.119	169.096	4757	-22392.4	3809	-53.87	1312500	5625000	19164	675212800000	5666	1690560	-877961280000	1439	1690648	877961280000	-25.05	1682160	63780544285	-30.65	0.0984
AE03	03	A	AE	1	1520	3	15:01:02	15.0172	36.737	15:06:50	15.1139	36.729	73.466	AE03A	0.301333	169.157	169.459	4298	79586	3780	-45.76	937500	6187500	22194	1031160256000	5360	1693547	-1119989632000	2017	1693615	1119989632000	-18.6	1693547	163588530315	-27.57	0.6549
AE03	03	A	AE	1	1520	3	15:01:02	15.0172	36.737	15:06:50	15.1139	36.729	73.466	AE03A	0.414265	169.626	170.04	4329	-31141.2	3830	-43.9	1125000	5062500	25419	1191594624000	5493	1698213	-1311669632000	2583	1698223	1311669632000	-18.81	1698133	202347686140	-24.34	0.4516
AE03	03	A	AE	1	1520	3	15:01:02	15.0172	36.737	15:06:50	15.1139	36.729	73.466	AE03A	0.816	170.136	170.952	5071	-296996	4237	-39.09	1500000	7875000	33163	2147483648000	5474	1705707	-2006442112000	2392	1706130	2147483648000	-15.33	1702933	348733938927	-16.67	0.1928
AE03	03	A	AE	1	1520	3	15:01:02	15.0172	36.737	15:06:50	15.1139	36.729	73.466	AE03A	0.997333	171.317	172.315	5219	-120848	4588	-40.18	2437500	7312500	32948	2147483648000	5685	1720213	-2035752960000	3341	1719827	2147483648000	-17.05	1714827	309631338550	-16.83	0.1658
AE03	03	A	AE	1	1520	3	15:01:02	15.0172	36.737	15:06:50	15.1139	36.729	73.466	AE03A	1.71733	172.488	174.205	5207	-6906.7	4312	-41.57	2625000	7312500	33909	2147483648000	5161	1730907	-1865703424000	2488	1727536	2147483648000	-14.65	1730907	263101473825	-15.89	0.3509
AE03	03	A	AE	1	1520	3	15:01:02	15.0172	36.737	15:06:50	15.1139	36.729	73.466	AE03A	1.32267	174.493	175.816	5290	8301.5	4416	-42.65	2437500	8625000	31698	2147483648000	5416	1751547	-2127894400000	2386	1746707	2147483648000	-18.47	1749067	232992595461	-18.08	0.3125
AE03	03	A	AE	1	1520	3	15:01:02	15.0172	36.737	15:06:50	15.1139	36.729	73.466	AE03A	2.288	176.261	178.549	4129	4678.2	3633	-50.01	1125000	2812500	26720	695398080000	4846	1768827	-790409408000	2672	1777061	790409408000	-23.07	1768827	98923590731	-23.14	0.2716
AE03	03	A	AE	1	1520	3	15:01:02	15.0172	36.737	15:06:50	15.1139	36.729	73.466	AE03A	1.62667	179.003	180.629	5209	-105200	4253	-42.74	1875000	6750000	32505	2147483648000	5305	1797920	-1921296512000	3348	1797842	2147483648000	-17.49	1797920	229340719339	-17.32	0.4852
AE03	03	A	AE	1	1520	3	15:01:02	15.0172	36.737	15:06:50	15.1139	36.729	73.466	AE03A	1.11733	180.845	181.963	5145	-61882	4359	-43.08	1687500	7875000	30542	2147483648000	5524	1817040	-1846756736000	2296	1817030	2147483648000	-16.44	1817040	220420608942	-19.29	0.7685
AE03	03	A	AE	1	1520	3	15:01:02	15.0172	36.737	15:06:50	15.1139	36.729	73.466	AE03A	1.15733	182.139	183.296	4933	-52871.9	4211	-43.73	1500000	6750000	30037	1923248640000	5280	1823893	-1983365888000	2571	1823891	1983365888000	-19.63	1829093	202766688308	-19.86	0.6659
AE03	03	A	AE	1	1520	3	15:01:02	15.0172	36.737	15:06:50	15.1139	36.729	73.466	AE03A	1.97867	183.712	185.691	4393	-26834.8	3757	-49.11	1125000	6562500	26983	1057997760000	5081	1848373	-1056538432000	2232	1850597	1057997760000	-21.75	1848267	109958297737	-22.85	0.5633
AE03	03	A	AE	1	1520	3	15:01:02	15.0172	36.737	15:06:50	15.1139	36.729	73.466	AE03A	2.29418	186.063	188.357	4424	-2670.6	3641	-56.66	1125000	6750000	20073	474563648000	5134	1876907	-602307200000	2184	1880503	602307200000	-27.93	1876907	46266181442	-29.73	0.7093
AE03	03	A	AE	1	1520	3	15:01:02	15.0172	36.737	15:06:50	15.1139	36.729	73.466	AE03A	0.371683	188.747	189.118	2511	37039.8	2124	-67.96	375000	937500	0.884	39450320000	3298	1889200	-38328668000	1267	1888642	39450320000	-44.42	1889200	12513966111	-48.99	0.4676
AE03	03	A	AE	1	1520	3	15:01:02	15.0172	36.737	15:06:50	15.1139	36.729	73.466	AE03A	0.471325	189.43	189.901	2345	71251.3	1994	-70.46	375000	750000	-0.621	32700612000	3272	1895947	-27573340000	1133	1895873	32700612000	-45.39	1895947	9456802370	-50.39	0.3486
AE03	03	A	AE	1	1520	3	15:01:02	15.0172	36.737	15:06:50	15.1139	36.729	73.466	AE03A	2.86608	190.187	193.053	4388	-32045.2	3266	-62.81	937500	7687500	14887	360774240000	4505	1928133	-469176256000	2270	1928136	469176256000	-30.61	1923227	22891809926	-34.87	0.7449
AE03	03	A	AE	1	1520	3	15:01:02	15.0172	36.737	15:06:50	15.1139	36.729	73.466	AE03A	0.264	193.293	193.557	2625	53044.8	2243	-66.48	375000	937500	0.859	46363896000	3484	1934373	-48254504000	1547	1934371	48254504000	-42.57	1934373	14838469881	-48.99	0.5408
AE03	03	A	AE	1	1520	3	15:01:02	15.0172	36.737	15:06:50	15.1139	36.729	73.466	AE03A	2.18598	193.907	196.093	4336	-8720.6	3483	-59.13	937500	6937500	17391	428452736000	4903	1960213	-420952736000	2125	1960212	428452736000	-28.58	1960213	34516165904	-32.48	0.967
AE03	03	A	AE	1	1520	3	15:01:02	15.0172	36.737	15:06:50	15.1139	36.729	73.466	AE03A	1.24286	196.314	197.557	4316	-50307.8	3548	-56.84	937500	6750000	17243	514774784000	5266	1975093	-480162432000	1624	1973801	514774784000	-26.62	1973013	45203637248	-32.59	0.794
AE03	03	A	AE	1	1520	3	15:01:02	15.0172	36.737	15:06:50	15.1139	36.729	73.466	AE03A	1.07388	197.897	198.971	4585	-14007.9	3330	-57.49	937500	6375000	15953	848767936000	5012	1989040	-810294912000	1539	1989040	848767936000	-23.52	1989040	41804648433	-33.9	0.9378
AE03	03	A	AE	1	1520	3	15:01:02	15.0172	36.737	15:06:50	15.1139	36.729	73.466	AE03A	0.861333	199.168	200.029	4854	-16002.1	3892	-45.15	1500000	4687500	27343	1492374528000	5117	1998933	-1491323136000	2149	1998863	1492374528000	-17.87	1998933	172064189319	-22.57	0.8421
AE03	03	A	AE	1	1520	3	15:01:02	15.0172	36.737	15:06:50	15.1139	36.729	73.466	AE03A	0.994557	200.387	201.381	5368	15116.1	4421	-48.82	3000000	8812500	24286	1343331456000	5519	2005413	-1298556416000	1414	2005229	1343331456000	-20.92	2007067	113732758508	-25.54	0.3226
AE03	03	A	AE	1	1520	3	15:01:02	15.0172	36.737	15:06:50	15.1139	36.729	73.466	AE03A	0.210413	201.53	201.74	4635	-26551.2	3285	-59.09	2812500	4875000	7272	521294144000	4858	2016480	-377222848000	1380	2016481	521294144000	-31.18	2016480	34746902428	-42.59	0.5641
AE03	03	C	AE	1	1520	3	15:01:02	15.0172	36.737	15:06:50	15.1139	36.729	73.466	AE03C	0.951134	202.27	203.221	4682	-9558	4143	-52.43	2625000	6750000	20486	500194112000	5399	2030373	-451344448000	1505	2031036	500194112000	-25.42	2025227	74857834055	-29.37	0.264
AE03	03	C	AE	1	1520	3	15:01:02	15.0172	36.737	15:06:50	15.1139	36.729	73.466	AE03C	0.97758	203.355	204.332	5660	-4581	4816	-48.5	5062500	10312500	24533	812606272000	5661	2035520	-557493568000	3406	2038106	812606272000	-24.91	2035520	117960269194	-25.3	0.2022
AE03	03	C	AE	1	1520	3	15:01:02	15.0172	36.737	15:06:50	15.1139	36.729	73.466	AE03C	0.450667	204.931	205.381	5723	4988	4524	-56.86	6187500	12000000	12827	372194176000	5642	2053253	-465182560000	2338	2052630	465182560000	-32.23	2050693	45115692123	-37.01	0.3077
AE03	03	C	AE	1	1520	3	15:01:02	15.0172	36.737	15:06:50	15.1139	36.729	73.466	AE03C	0.888	208.592	209.48	4485	-35233.4	3777	-42.64	937500	5812500	29985	2147483648000	5172	2092240	-2109828992000	2032	2091540	2147483648000	-13.9	2092240	232224708145	-19.84	0.7117
AE03	03	C	AE	1	1520	3	15:01:02	15.0172	36.737	15:06:50	15.1139	36.729	73.466	AE03C	1.104	209.64	210.744	4881	-179961	4314	-39.41	1875000	7500000	34160	2147483648000	5654	2099787	-2147483648000	2729	2099853	2147483648000	-14.21	2099787	338040531405	-15.63	0.3068
AE03	03	C	AE	1	1520	3	15:01:02	15.0172	36.737	15:06:50	15.1139	36.729	73.466	AE03C	1.81459	210.917	212.732	5250	-28275.5	4442	-46.63	2812500	8062500	29086	2147483648000	5713	2110747	-1971117568000	1586	2111140	2147483648000	-18.09	2118293	146290583012	-20.75	0.5029
AE03	03	C	AE	1	1520	3	15:01:02	15.0172	36.737	15:06:50	15.1139	36.729	73.466	AE03C	2.27075	213.001	215.272	4813	5638.4	3963	-57.06	1500000	9750000	19631	442790048000	5539	2142160	-491776352000	2574	2142149	491776352000	-27.72	2142160	44010698947	-30.21	0.5347
AE03	03	C	AE	1	1520	3	15:01:02	15.0172	36.737	15:06:50	15.1139	36.729	73.466	AE03C	0.595784	215.528	216.124	4001	-4670.9	3264	-68.73	937500	3375000	2161	88471568000	4828	2155707	-93601104000	1797	2155550	93601104000	-43.11	2156933	11505815035	-47.67	0.278
AE03	03	C	AE	1	1520	3	15:01:02	15.0172	36.737	15:06:50	15.1139	36.729	73.466	AE03C	1.76214	216.435	218.197	4900	-19127.6	3684	-66.11	2250000	9187500	9482	152368944000	5527	2178240	-135821472000	2541	2178871	152368944000	-39.71	2178240	15586625202	-40.32	0.7879
AE03	03	C	AE	1	1520	3	15:01:02	15.0172	36.737	15:06:50	15.1139	36.729	73.466	AE03C	0.420826	218.464	218.884	3282	82529.7	2434	-68.31	562500	3000000	1063	71395160000	4794	2185520	-87147240000	1345	2184931	87147240000	-43.48	2185520	12013216701	-48.8	0.2102
AE03	03	C	AE	1	1520	3	15:01:02	15.0172	36.737	15:06:50	15.1139	36.729	73.466	AE03C	1.80527	219.12	220.925	4368	-34670.9	3689	-63.83	750000	7500000	11862	248700928000	5204	2206960	-264806560000	2494	2207823	264806560000	-30.61	2191520	20148263580	-37.99	0.0163
AE03	03	C	AE	1	1520	3	15:01:02	15.0172	36.737	15:06:50	15.1139	36.729	73.466	AE03C	1.49564	221.174	222.669	4596	-30523.2	3718	-62.91	937500	8062500	11965	183127136000	4950	2224187	-217280000000	2517	2223312	217280000000	-33.64	2213253	22507906296	-37.84	0.1
AE03	03	C	AE	1	1520	3	15:01:02	15.0172	36.737	15:06:50	15.1139	36.729	73.466	AE03C	0.225213	222.975	223.2	2958	-198.2	2408	-66.13	562500	1687500	0.548	49992456000	4088	2230320	-73918536000	1436	2230345	73918536000	-42.32	2230320	15544270333	-49.28	0.25
AE03	03	C	AE	1	1520	3	15:01:02	15.0172	36.737	15:06:50	15.1139	36.729	73.466	AE03C	2.36931	223.673	226.043	4170	-7927.8	3672	-59.3	750000	6375000	17572	374062496000	5230	2259493	-380662176000	2135	2259290	380662176000	-28.31	2247200	33933084586	-32.28	0.4414
AE03	03	C	AE	1	1520	3	15:01:02	15.0172	36.737	15:06:50	15.1139	36.729	73.466	AE03C	0.95213	226.307	227.259	4560	-63212.4	3439	-70.38	2437500	9937500	2545	86843768000	5724	2263947	-99832312000	1530	2268923	99832312000	-43.87	2264347	9492030068	-47.3	0.1345
AE03	03	C	AE	1	1520	3	15:01:02	15.0172	36.737	15:06:50	15.1139	36.729	73.466	AE03C	1.59596	227.553	229.149	4646	-16818.1	3818	-56.48	1125000	7312500	18685	583302912000	5186	2286933	-484568992000	2589	2289473	583302912000	-26.94	2278027	47187187515	-31.13	0.1555
AE03	03	C	AE	1	1520	3	15:01:02	15.0172	36.737	15:06:50	15.1139	36.729	73.466	AE03C	1.48	229.389	230.869	4573	-27557.3	3898	-54.86	937500	7500000	19977	551057344000	4938	2304800	-432921472000	2350	2304801	551057344000	-24.13	2304800	56827572313	-29.84	0.7369
AE03	03	C	AE	1	1520	3	15:01:02	15.0172	36.737	15:06:50	15.1139	36.729	73.466	AE03C	0.916627	231.097	232.013	4816	-101236	4213	-46.46	1125000	6187500	26288	1533014656000	5883	2318027	-1245586048000	2007	2318623	1533014656000	-19.79	2315467	149403940475	-23.53	0.4898
AE03	03	C	AE	1	1520	3	15:01:02	15.0172	36.737	15:06:50	15.1139	36.729	73.466	AE03C	0.266667	232.181	232.448	5000	-77269.8	4146	-41.51	1687500	7125000	25919	1866303872000	5293	2322827	-1889754112000	2753	2323476	1889754112000	-17.11	2322827	263340485112	-23.97	0.38
AE03	03	C	AE	1	1520	3	15:01:02	15.0172	36.737	15:06:50	15.1139	36.729	73.466	AE03C	1.03733	232.736	233.773	5228	-105400	4312	-43.11	1875000	7312500	30192	2147483648000	5528	2329040	-1913520128000	2828	2329639	2147483648000	-17.21	2329040	219569390290	-19.65	0.162
AE03	03	C	AE	1	1520	3	15:01:02	15.0172	36.737	15:06:50	15.1139	36.729	73.466	AE03C	1.04365	234.127	235.17	4961	-35672.2	3941	-52.03	1687500	6750000	21279	1683909632000	5638	2343493	-1177344000000	1133	2343858	1683909632000	-22.48	2343493	79303698813	-28.47	0.2128
AE03	03	C	AE	1	1520	3	15:01:02	15.0172	36.737	15:06:50	15.1139	36.729	73.466	AE03C	2.0873	235.642	237.729	4981	3691.5	3996	-52.27	1687500	6750000	24051	1289975936000	5762	2376800	-1244894080000	2271	2375411	1289975936000	-19.19	2363787	77332885652	-25.68	0.3529
AE03	03	C	AE	1	1520	3	15:01:02	15.0172	36.737	15:06:50	15.1139	36.729	73.466	AE03C	0.513408	237.771	238.284	4827	31289.2	3645	-75.54	4500000	7687500	-5325	45366084000	5761	2378400	-43314428000	1126	2378402	45366084000	-49.64	2378400	5268105228	-55.1	0.1309
AE04	04	C	AE	1	2130	3				14:21:58	14.3661	45.061	45.061	AE04C	0.443587	239.823	240.267	5376	28466.3	3885	-74.05	5062500	11437500	-4441	32334628000	5642	2400213	-40700088000	1537	2400438	40700088000	-48.41	2400213	6231347161	-54.28	0.4458
AE04	04	C	AE	1	2130	3				14:21:58	14.3661	45.061	45.061	AE04C	0.173333	240.445	240.619	2823	-96717.6	2429	-66.27	375000	1125000	-0.686	62595816000	3583	2405413	-57580008000	1383	2405870	62595816000	-41.88	2405413	15308114506	-50.55	0.5538
AE04	04	C	AE	1	2130	3				14:21:58	14.3661	45.061	45.061	AE04C	0.186667	242.197	242.384	5644	-114987	4405	-72.49	5062500	10687500	-6589	38815372000	5628	2422587	-43261312000	1243	2422407	43261312000	-51.98	2422587	7539533895	-56.38	0.3286
AE04	04	C	AE	1	2130	3				14:21:58	14.3661	45.061	45.061	AE04C	0.237472	242.803	243.04	5026	4076.9	4100	-73.88	4125000	7125000	-6949	26948018000	5323	2429707	-30855326000	2384	2430022	30855326000	-50.55	2429600	6372715664	-56.8	0.6629
AE04	04	C	AE	1	2130	3				14:21:58	14.3661	45.061	45.061	AE04C	0.194667	243.219	243.413	2676	-69107.5	2406	-67.78	375000	750000	-1697	45190776000	3471	2433413	-39836484000	1504	2433183	45190776000	-42.6	2433413	12743133560	-51.64	0.6301
AE04	04	C	AE	1	2130	3				14:21:58	14.3661	45.061	45.061	AE04C	0.877333	243.92	244.797	5351	16546.2	4430	-61.6	2812500	12187500	10958	167287984000	5446	2446747	-179677408000	1805	2446232	179677408000	-35.47	2442213	26243606847	-38.83	0.3415
AE04	04	C	AE	1	2130	3				14:21:58	14.3661	45.061	45.061	AE04C	0.389333	244.997	245.387	5148	-38222.2	4316	-61.47	1687500	12750000	7589	130347072000	5169	2450480	-118438160000	2413	2452444	130347072000	-39.41	2453307	26480819232	-42.28	0.8562
AE04	04	C	AE	1	2130	3				14:21:58	14.3661	45.061	45.061	AE04C	0.512	246.056	246.568	5511	-31863.8	3779	-57.17	4125000	11437500	13074	359886464000	5441	2461627	-440945184000	1242	2462546	440945184000	-32.74	2461627	43729815030	-36.73	0.2083
AE04	04	C	AE	1	2130	3				14:21:58	14.3661	45.061	45.061	AE04C	0.666667	246.632	247.299	5861	106270	4213	-63.6	7312500	11625000	7782	344549664000	5559	2471307	-259342512000	1365	2471306	344549664000	-32.42	2466533	20719137610	-42.07	0.032
AE04	04	C	AE	1	2130	3				14:21:58	14.3661	45.061	45.061	AE04C	1.24023	247.605	248.846	3764	-15390.6	4119	-50.28	375000	7312500	23786	1240062464000	5401	2485440	-1215824512000	1691	2485445	1240062464000	-16.57	2476560	95735722198	-26.08	0.0409
AE04	04	C	AE	1	2130	3				14:21:58	14.3661	45.061	45.061	AE04C	0.365333	249.259	249.624	4199	-40832.7	2681	-52.71	1125000	4125000	16080	915575040000	4876	2495627	-775703040000	0.94	2495511	915575040000	-23.77	2495627	71384262320	-33.94	0.8321
AE04	04	C	AE	1	2130	3				14:21:58	14.3661	45.061	45.061	AE04C	0.458667	249.864	250.323	4128	-55237	3579	-55.02	562500	4500000	14743	848326848000	5541	2502187	-895033344000	0.981	2501829	895033344000	-22.28	2498907	56042215218	-35.05	0.0581
AE04	04	C	AE	1	2130	3				14:21:58	14.3661	45.061	45.061	AE04C	0.186667	250.64	250.827	3901	-105867	4081	-46.71	562500	3187500	19127	1969683456000	5265	2507440	-1634229504000	2877	2507447	1969683456000	-18.06	2507440	141983323152	-30.88	0.5507
AE04	04	C	AE	1	2130	3				14:21:58	14.3661	45.061	45.061	AE04C	0.357333	250.885	251.243	4321	64910.9	3776	-72.15	3562500	11812500	-3462	50599888000	5610	2512053	-59733448000	1522	2510517	59733448000	-42.4	2512053	7778993554	-53.29	0.8955
AE04	04	C	AE	1	2130	3				14:21:58	14.3661	45.061	45.061	AE04C	0.618667	251.677	252.296	2093	-44643.5	1877	-69.26	187500	562500	1797	52145776000	3444	2516933	-40459456000	1326	2517023	52145776000	-41.4	2516933	10863153191	-48	0.0259
AE04	04	C	AE	1	2130	3				14:21:58	14.3661	45.061	45.061	AE04C	0.216	252.768	252.984	2156	-150287	1988	-66.98	187500	750000	-0.454	46865456000	3573	2528027	-44846644000	1367	2527928	46865456000	-40.27	2528027	14167994340	-50.27	0.1605
AE04	04	C	AE	1	2130	3				14:21:58	14.3661	45.061	45.061	AE04C	0.370667	254.2	254.571	2039	-51865.4	1957	-69.98	187500	562500	-1165	31194304000	3064	2542640	-36277684000	1315	2542637	36277684000	-43.85	2542640	10002703788	-50.95	0.1667
AE04	04	C	AE	1	2130	3				14:21:58	14.3661	45.061	45.061	AE04C	0.0841652	255.141	255.225	2268	-144561	2491	-74.98	187500	750000	-12538	20385278000	3774	2551840	-22956954000	1599	2551850	22956954000	-50.25	2551840	5618647412	-62.4	0.5161
AE04	04	C	AE	1	2130	3				14:21:58	14.3661	45.061	45.061	AE04C	0.100998	255.394	255.495	2482	13226.4	2084	-74.79	187500	937500	-11601	24275856000	3198	2554453	-27416534000	1356	2554459	27416534000	-46.81	2554453	5857216077	-61.24	0.5135
AE04	04	C	AE	1	2130	3				14:21:58	14.3661	45.061	45.061	AE04C	0.178667	257.12	257.299	1969	20944.6	1867	-66.42	187500	562500	-0.708	49999720000	3569	2572000	-49937300000	1383	2572019	49999720000	-40.04	2572000	15016992803	-50.59	0.4478
AE04	04	C	AE	1	2130	3				14:21:58	14.3661	45.061	45.061	AE04C	0.134664	257.489	257.624	2017	130188	2122	-72.8	187500	562500	-8419	28820144000	4871	2575707	-28616876000	1320	2575728	28820144000	-44.85	2575707	7191130344	-58.21	0.6122
AE04	04	C	AE	1	2130	3				14:21:58	14.3661	45.061	45.061	AE04C	0.117831	257.775	257.893	2808	518241	2682	-82.3	187500	9000000	-18480	13479009000	4626	2578133	-11604479000	1228	2578124	13479009000	-53.1	2578133	2424246895	-68.23	0.3256
AE04	04	C	AE	1	2130	3				14:21:58	14.3661	45.061	45.061	AE04C	1.84737	258.23	260.077	2632	-55464.3	2672	-77.81	375000	1500000	-2019	27034436000	5307	2600240	-26697280000	1506	2600253	27034436000	-44.98	2586667	4047770372	-51.83	0.2355
AE04	04	C	AE	1	2130	3				14:21:58	14.3661	45.061	45.061	AE04C	0.237333	260.877	261.115	2160	-57628.4	1942	-69.51	187500	562500	-2580	29591328000	3210	2609813	-39494388000	1280	2609812	39494388000	-42.4	2609813	10497083736	-52.46	0.4382
AE04	04	C	AE	1	2130	3				14:21:58	14.3661	45.061	45.061	AE04C	2.192	262.896	265.088	4641	-47571	4236	-46.46	937500	8250000	30084	2147483648000	5631	2637920	-2147483648000	1555	2637774	2147483648000	-14.13	2631200	149439516538	-19.74	0.1022
AE04	04	C	AE	1	2130	3				14:21:58	14.3661	45.061	45.061	AE04C	1.95733	265.869	267.827	4438	-98526.2	4128	-43.63	937500	7687500	32423	2147483648000	5617	2672800	-2147483648000	3119	2671573	2147483648000	-14.18	2661840	206586542390	-17.42	0.1608
AE04	04	C	AE	1	2130	3				14:21:58	14.3661	45.061	45.061	AE04C	0.237333	267.851	268.088	5275	22887.3	3515	-62.97	2812500	7125000	3910	474161472000	5442	2679093	-300693152000	0.983	2679325	474161472000	-36.32	2679093	22884570551	-45.69	0.2386
AE04	04	C	AE	1	2130	3				14:21:58	14.3661	45.061	45.061	AE04C	0.328244	268.195	268.523	3509	-25229.9	2682	-71.85	750000	7125000	-3568	59052724000	5650	2682347	-84488552000	0.656	2682445	84488552000	-40.6	2682400	8047172245	-53.36	0.1311
AE04	04	C	AE	1	2130	3				14:21:58	14.3661	45.061	45.061	AE04C	2.09566	268.894	270.989	4191	-31666.9	3535	-61.28	562500	11250000	15062	329577120000	5484	2702800	-318038208000	1440	2702792	329577120000	-29.5	2698453	27098598959	-34.77	0.4535
AE04	04	C	AE	1	2130	3				14:21:58	14.3661	45.061	45.061	AE04C	2.09137	271.351	273.443	4708	-14724.4	3816	-71.14	7125000	12187500	5200	93562208000	5630	2714267	-106256752000	1723	2733081	106256752000	-40.44	2717733	8697421012	-44.65	0.2015
AE04	04	C	AE	1	2130	3				14:21:58	14.3661	45.061	45.061	AE04C	0.498667	274.115	274.613	2032	153737	1880	-65.88	187500	562500	4228	56639408000	3046	2741493	-66580616000	1316	2741699	66580616000	-39.41	2741493	15984357106	-45.59	0.0645
AE04	04	C	AE	1	2130	3				14:21:58	14.3661	45.061	45.061	AE04C	0.344	275.08	275.424	1940	27620.9	1893	-68.37	187500	562500	0.157	38498104000	3591	2752107	-39425384000	1349	2751500	39425384000	-43.03	2752107	12110602727	-49.61	0.3798
AE04	04	C	AE	1	2130	3				14:21:58	14.3661	45.061	45.061	AE04C	0.658667	276.805	277.464	3680	6724.8	3176	-45.96	562500	7687500	25373	1430666624000	5304	2771600	-1257372032000	1160	2770043	1430666624000	-16.27	2771600	156564401907	-24.56	0.5385
AE04	04	C	AE	1	2130	3				14:21:58	14.3661	45.061	45.061	AE04C	1.43733	277.848	279.285	4511	-34341.9	4002	-46.5	1125000	7687500	28211	1343240960000	5139	2783653	-1328864512000	2400	2786472	1343240960000	-20.6	2781387	147743156166	-21.67	0.2022
AE04	04	C	AE	1	2130	3				14:21:58	14.3661	45.061	45.061	AE04C	1.56095	279.591	281.152	4215	22101.8	3533	-69.58	6562500	10875000	5482	108649224000	5197	2810133	-111957016000	1694	2808939	111957016000	-38.15	2799920	10444461511	-44.33	0.2564
AE04	04	C	AE	1	2130	3				14:21:58	14.3661	45.061	45.061	AE04C	0.221333	281.891	282.112	2137	160893	1937	-67.78	187500	562500	-1153	41737132000	3587	2819253	-47880560000	1458	2819184	47880560000	-42.09	2819253	12946689783	-50.95	0.1566
AE04	04	C	AE	1	2130	3				14:21:58	14.3661	45.061	45.061	AE04C	0.317333	282.211	282.528	4383	-75480	3480	-75	3562500	9375000	-6854	35137872000	5345	2825173	-35834876000	1792	2823995	35834876000	-49.35	2825173	5614660807	-56.64	0.9661
AE04	04	C	AE	1	2130	3				14:21:58	14.3661	45.061	45.061	AE04C	0.642667	283.101	283.744	5266	14983.6	3834	-52.03	2625000	6375000	19194	628362496000	5743	2833760	-532281216000	1504	2835533	628362496000	-26.88	2833760	78694962732	-30.64	0.4274
AE05	05	C	AE	1	1640	3	14:32:24	14.54	37.992	14:32:24	14.54	37.992	75.984	AE05C	0.697744	284.768	285.466	5688	-28943.4	4657	-66.03	6000000	11625000	5540	97123272000	5424	2848640	-127684160000	1700	2848706	127684160000	-41.8	2848320	15713533414	-44.28	0.092
AE05	05	C	AE	1	1640	3	14:32:24	14.54	37.992	14:32:24	14.54	37.992	75.984	AE05C	0.917401	285.651	286.568	5666	60283.5	4745	-59.26	3750000	12000000	13497	180651040000	5589	2865227	-199889984000	2995	2865211	199889984000	-33.99	2856720	34254842442	-36.32	0.0204
AE05	05	C	AE	1	1640	3	14:32:24	14.54	37.992	14:32:24	14.54	37.992	75.984	AE05C	0.992	286.715	287.707	5452	-33133.8	4665	-51.82	3937500	9000000	21286	353658784000	5393	2875707	-388763648000	3545	2875618	388763648000	-30.04	2875707	80736049529	-28.53	0.8629
AE05	05	C	AE	1	1640	3	14:32:24	14.54	37.992	14:32:24	14.54	37.992	75.984	AE05C	1.04488	287.864	288.909	5361	51591.9	4516	-51.2	3375000	8812500	22120	746388992000	5718	2885280	-678094528000	2976	2885090	746388992000	-22.53	2880373	86461998008	-27.71	0.1637
AE05	05	C	AE	1	1640	3	14:32:24	14.54	37.992	14:32:24	14.54	37.992	75.984	AE05C	0.589157	289.859	290.448	4998	51825.5	2835	-67.83	4312500	9375000	2999	207859728000	5645	2899733	-250717328000	1422	2899676	250717328000	-38.95	2900373	12683942835	-46.87	0.3
AE05	05	C	AE	1	1640	3	14:32:24	14.54	37.992	14:32:24	14.54	37.992	75.984	AE05C	0.793111	290.743	291.536	5676	-40746.6	4386	-63.4	8250000	12937500	8724	159850656000	5683	2907867	-214795712000	1961	2912016	214795712000	-38.21	2908507	21298635803	-41.08	0.1347
AE05	05	C	AE	1	1640	3	14:32:24	14.54	37.992	14:32:24	14.54	37.992	75.984	AE05C	1.28773	291.778	293.066	4810	3772.3	4169	-60.74	1125000	12937500	13487	150669280000	5160	2927387	-140583952000	2069	2918781	150669280000	-38.13	2921467	28836362355	-36.34	0.2863
AE05	05	C	AE	1	1640	3	14:32:24	14.54	37.992	14:32:24	14.54	37.992	75.984	AE05C	2.04522	294.673	296.719	4214	-35458.6	3875	-62.59	750000	13125000	13642	121654112000	4967	2957573	-110413848000	2840	2957572	121654112000	-36.93	2948267	23261685766	-36.2	0.0744
AE05	05	C	AE	1	1640	3	14:32:24	14.54	37.992	14:32:24	14.54	37.992	75.984	AE05C	1.61524	298.217	299.832	3570	-10943.7	4075	-50.97	562500	6750000	24246	790351488000	4958	2995307	-852337664000	2204	2996995	852337664000	-20.08	2984187	88817256372	-25.59	0.124
AE05	05	C	AE	1	1640	3	14:32:24	14.54	37.992	14:32:24	14.54	37.992	75.984	AE05C	0.589333	300.123	300.712	4714	43294.9	4051	-41.48	1875000	5812500	29370	2039838976000	5726	3004293	-1313375360000	2063	3004299	2039838976000	-15.97	3001707	264356627213	-20.49	0.0814
AE05	05	C	AE	1	1640	3	14:32:24	14.54	37.992	14:32:24	14.54	37.992	75.984	AE05C	0.8	300.811	301.611	4414	-87634.9	3868	-39.15	1125000	5250000	33019	2147483648000	5127	3009493	-1849453824000	2336	3009199	2147483648000	-12.51	3009493	345771551805	-16.83	0.1733
AE05	05	C	AE	1	1640	3	14:32:24	14.54	37.992	14:32:24	14.54	37.992	75.984	AE05C	2.04267	301.821	303.864	4945	-1235.6	4266	-49.06	2062500	7125000	27173	915686720000	5325	3031200	-634333056000	2787	3020385	915686720000	-25.51	3034880	110180635630	-22.69	0.8159
AE05	05	C	AE	1	1640	3	14:32:24	14.54	37.992	14:32:24	14.54	37.992	75.984	AE05C	1.55446	304.134	305.688	4602	46154.3	3426	-56.77	1500000	7312500	18270	442845856000	4991	3055147	-396044768000	2537	3053823	442845856000	-29.72	3055147	45565643263	-31.55	0.8883
AE05	05	C	AE	1	1640	3	14:32:24	14.54	37.992	14:32:24	14.54	37.992	75.984	AE05C	0.52	306.053	306.573	2374	-52134.9	2141	-67.76	187500	562500	2554	46274652000	3574	3061173	-55886332000	1430	3061171	55886332000	-40.88	3061173	12851772572	-47.3	0.1231
AE05	05	C	AE	1	1640	3	14:32:24	14.54	37.992	14:32:24	14.54	37.992	75.984	AE05C	0.296	306.885	307.181	2372	183354	2047	-67.3	187500	562500	0.544	45429708000	2873	3069307	-54914384000	1542	3069275	54914384000	-40.94	3069307	13655733753	-49.22	0.1455
AE05	05	C	AE	1	1640	3	14:32:24	14.54	37.992	14:32:24	14.54	37.992	75.984	AE05C	1.31938	307.485	308.805	3568	6488.1	2956	-73.98	562500	10312500	0.356	42540840000	5217	3075440	-66757780000	1345	3080169	66757780000	-43.82	3076187	6287943342	-49.46	0.1012
AE05	05	C	AE	1	1640	3	14:32:24	14.54	37.992	14:32:24	14.54	37.992	75.984	AE05C	0.28	309.133	309.413	2409	73474.2	2129	-67.25	375000	750000	0.349	48639144000	2897	3091867	-51479396000	1265	3091677	51479396000	-40.37	3091867	13620593644	-49.48	0.1827
AE05	05	C	AE	1	1640	3	14:32:24	14.54	37.992	14:32:24	14.54	37.992	75.984	AE05C	2.0073	309.747	311.755	5322	-61398.5	3526	-72.14	9187500	11812500	4010	92512664000	5675	3117147	-86003424000	2088	3116735	92512664000	-45.03	3099493	7758153351	-45.82	0.0997
AE05	05	C	AE	1	1640	3	14:32:24	14.54	37.992	14:32:24	14.54	37.992	75.984	AE05C	0.285333	312.091	312.376	2588	-210883	2196	-66.54	375000	937500	1144	58716900000	3289	3121573	-83414920000	1464	3121393	83414920000	-41.59	3121573	14872658788	-48.64	0.2264
AE05	05	C	AE	1	1640	3	14:32:24	14.54	37.992	14:32:24	14.54	37.992	75.984	AE05C	0.392	312.704	313.096	2398	12635.8	2110	-67.43	187500	562500	1660	42848008000	3262	3129013	-57073556000	1434	3127573	57073556000	-42.45	3129013	13409804019	-48.16	0.5034
AE05	05	C	AE	1	1640	3	14:32:24	14.54	37.992	14:32:24	14.54	37.992	75.984	AE05C	1.48228	313.416	314.898	3818	-52230.3	3168	-73.17	750000	10687500	1658	42484684000	4898	3134827	-59856396000	2240	3134374	59856396000	-40.53	3136453	6896993359	-48.16	0.1534
AE05	05	C	AE	1	1640	3	14:32:24	14.54	37.992	14:32:24	14.54	37.992	75.984	AE05C	1.74222	315.142	316.885	4807	-7428.1	3621	-73.13	9750000	11812500	2404	50798016000	5358	3163493	-62962896000	2387	3160639	62962896000	-46.2	3153653	6924301446	-47.42	0.1273
AE05	05	C	AE	1	1640	3	14:32:24	14.54	37.992	14:32:24	14.54	37.992	75.984	AE05C	0.288	317.296	317.584	2400	-2404.1	2060	-66.92	187500	562500	0.797	50196780000	2856	3174000	-71329784000	1389	3173401	71329784000	-42.53	3174000	14196952152	-49	0.3551
AE05	05	C	AE	1	1640	3	14:32:24	14.54	37.992	14:32:24	14.54	37.992	75.984	AE05C	0.277333	319.995	320.272	2565	-4295.6	2146	-67.27	375000	750000	0.286	50191304000	2874	3200347	-54197284000	1563	3200284	54197284000	-41.85	3200347	13533026701	-49.58	0.1359
AE05	05	C	AE	1	1640	3	14:32:24	14.54	37.992	14:32:24	14.54	37.992	75.984	AE05C	0.649609	320.478	321.128	3519	28833.2	3754	-57.28	187500	8437500	13983	405166144000	5413	3209840	-334167136000	1678	3209835	405166144000	-23.42	3204960	43048540489	-35.83	0.0247
AE05	05	C	AE	1	1640	3	14:32:24	14.54	37.992	14:32:24	14.54	37.992	75.984	AE05C	0.242667	321.387	321.629	4489	-97316.9	4205	-62.77	750000	11250000	4212	135796352000	5503	3215653	-153346352000	2480	3215647	153346352000	-33.02	3215200	22895067227	-45.59	0.5444
AF01	01	A	AF	1	1785	3	07:40:44	7.67889	30.25	07:46:22	7.77278	44.706	74.956	AF01A	0.126248	322.532	322.658	4545	-105226	3389	-74.96	3937500	10500000	-10857	27679788000	4957	3225867	-32177548000	1530	3225848	32177548000	-51.51	3225867	5588464099	-60.68	0.4348
AF01	01	A	AF	1	1785	3	07:40:44	7.67889	30.25	07:46:22	7.77278	44.706	74.956	AF01A	1.73673	322.759	324.496	6042	44099.3	4676	-60.76	8625000	14250000	14774	224167600000	5818	3239413	-205379904000	4437	3242127	224167600000	-37.98	3228613	28771070253	-35.06	0.0584
AF01	01	A	AF	1	1785	3	07:40:44	7.67889	30.25	07:46:22	7.77278	44.706	74.956	AF01A	1.41867	324.635	326.053	6104	23591.2	4877	-56.24	8250000	14625000	18417	317229600000	4287	3253947	-391671968000	3489	3252227	391671968000	-30.15	3249627	48539495585	-31.4	0.2312
AF01	01	A	AF	1	1785	3	07:40:44	7.67889	30.25	07:46:22	7.77278	44.706	74.956	AF01A	1.30667	326.453	327.76	5816	-37753.2	4878	-55.78	7687500	13875000	18510	317216320000	5757	3276507	-341596608000	3080	3274159	341596608000	-32.58	3265227	51015061142	-31.32	0.0511
AF01	01	A	AF	1	1785	3	07:40:44	7.67889	30.25	07:46:22	7.77278	44.706	74.956	AF01A	0.696	327.971	328.667	5943	24499.2	5167	-52.16	7500000	13687500	19393	380525824000	5715	3280320	-330248928000	3809	3284803	380525824000	-31.31	3280320	77294166875	-30.45	0.0846
AF01	01	A	AF	1	1785	3	07:40:44	7.67889	30.25	07:46:22	7.77278	44.706	74.956	AF01A	1.05067	328.867	329.917	6030	26731.1	5018	-56.69	7687500	13875000	16664	322631168000	5673	3290693	-320148128000	2832	3291424	322631168000	-33.18	3290693	46142926647	-33.14	0.1929
AF01	01	A	AF	1	1785	3	07:40:44	7.67889	30.25	07:46:22	7.77278	44.706	74.956	AF01A	1.61208	330.136	331.748	5163	-7577.3	4732	-59.25	1687500	13500000	15957	287297888000	5468	3301813	-309626848000	2840	3302079	309626848000	-29.31	3307253	34138667086	-33.9	0.3659
AF01	01	A	AF	1	1785	3	07:40:44	7.67889	30.25	07:46:22	7.77278	44.706	74.956	AF01A	1.54864	331.984	333.532	4576	-52642.7	3881	-67.26	10125000	11812500	7769	68453008000	4746	3320427	-73691920000	2414	3320888	73691920000	-39.97	3322507	13611924007	-42.06	0.1724
AF01	01	A	AF	1	1785	3	07:40:44	7.67889	30.25	07:46:22	7.77278	44.706	74.956	AF01A	1.3619	335.561	336.923	5448	-64660.4	3890	-63.8	9562500	12375000	10674	273317824000	5718	3366587	-231970528000	1691	3366669	273317824000	-34.36	3356720	20267310963	-39.16	0.0804
AF01	01	A	AF	1	1785	3	07:40:44	7.67889	30.25	07:46:22	7.77278	44.706	74.956	AF01A	0.890667	337.165	338.056	5779	-33404.9	4864	-57.36	5625000	13687500	15273	240133856000	5711	3377733	-267222240000	2695	3377596	267222240000	-32.11	3377733	42422153455	-34.59	0.6826
AF01	01	A	AF	1	1785	3	07:40:44	7.67889	30.25	07:46:22	7.77278	44.706	74.956	AF01A	0.915284	338.307	339.222	5879	-8735.1	4573	-60.84	8062500	14437500	11914	209856704000	5968	3388747	-214318960000	1704	3388740	214318960000	-36.75	3390427	28513983678	-37.92	0.8047
AF01	01	A	AF	1	1785	3	07:40:44	7.67889	30.25	07:46:22	7.77278	44.706	74.956	AF01A	1.088	339.491	340.579	5676	-21528.4	4959	-53.56	8437500	14250000	19940	326764832000	5829	3398507	-380131264000	2903	3399267	380131264000	-29.91	3397093	66028813420	-29.88	0.201
AF01	01	A	AF	1	1785	3	07:40:44	7.67889	30.25	07:46:22	7.77278	44.706	74.956	AF01A	1.75905	340.859	342.618	4287	-41716	3649	-66.06	9375000	11625000	9517	91613776000	4968	3422400	-100668720000	1492	3421931	100668720000	-38.29	3415867	15704640964	-40.27	0.4134
AF01	01	A	AF	1	1785	3	07:40:44	7.67889	30.25	07:46:22	7.77278	44.706	74.956	AF01A	0.883996	342.904	343.788	2552	-83822.8	2509	-68.27	187500	750000	4314	45622924000	4465	3432320	-97931112000	1468	3434680	97931112000	-41.69	3429387	12134511343	-45.49	0.0364
AF01	01	A	AF	1	1785	3	07:40:44	7.67889	30.25	07:46:22	7.77278	44.706	74.956	AF01A	1.53709	344.116	345.653	3996	-122953	3364	-69.37	8437500	11250000	5627	54329108000	4966	3441573	-60842696000	1471	3453466	60842696000	-39.1	3445280	10696593778	-44.19	0.2674
AF01	01	A	AF	1	1785	3	07:40:44	7.67889	30.25	07:46:22	7.77278	44.706	74.956	AF01A	1.01867	345.907	346.925	2942	16156.2	2794	-69.55	375000	1312500	3668	38611316000	4901	3459520	-49431020000	1604	3460206	49431020000	-42.57	3462640	10487478603	-46.14	0.3508
AF01	01	A	AF	1	1785	3	07:40:44	7.67889	30.25	07:46:22	7.77278	44.706	74.956	AF01A	2.02515	347.348	349.373	3172	-62555.7	2632	-69.41	375000	4875000	6780	143618032000	4915	3485067	-206203008000	1338	3485053	206203008000	-38.19	3478507	10625323754	-43.05	0.2477
AF01	01	A	AF	1	1785	3	07:40:44	7.67889	30.25	07:46:22	7.77278	44.706	74.956	AF01A	0.496	349.616	350.112	3594	-109630	2352	-65.91	375000	5437500	4198	138278880000	5498	3497547	-138594016000	1389	3497384	138594016000	-36.22	3497547	15929809555	-45.64	0.2796
AF01	01	A	AF	1	1785	3	07:40:44	7.67889	30.25	07:46:22	7.77278	44.706	74.956	AF01A	1.05333	350.509	351.563	4047	-56145.5	3725	-52.25	562500	3562500	21117	665942848000	5439	3514107	-687009408000	1575	3514067	687009408000	-22.87	3509440	77082262903	-28.67	0.4127
AF01	01	C	AF	1	1785	3	07:40:44	7.67889	30.25	07:46:22	7.77278	44.706	74.956	AF01C	0.202667	353.557	353.76	5491	-133701	4411	-72.25	7875000	10500000	-6002	89144784000	5519	3536960	-81548048000	2498	3536969	89144784000	-46.49	3535680	7723732518	-55.81	0.0526
AF01	01	C	AF	1	1785	3	07:40:44	7.67889	30.25	07:46:22	7.77278	44.706	74.956	AF01C	0.300443	354.059	354.359	3085	-37581.8	2353	-68.59	375000	2625000	-0.673	101136976000	4635	3541520	-94383904000	1613	3543549	101136976000	-45.18	3541520	11658565427	-50.53	0.3125
AF01	01	C	AF	1	1785	3	07:40:44	7.67889	30.25	07:46:22	7.77278	44.706	74.956	AF01C	0.189333	355.083	355.272	2510	-129286	2208	-72.21	375000	937500	-6252	23338490000	3058	3551093	-31489508000	1588	3551460	31489508000	-47.14	3551333	7869706213	-55.95	0.2676
AF01	01	C	AF	1	1785	3	07:40:44	7.67889	30.25	07:46:22	7.77278	44.706	74.956	AF01C	0.0707423	356.275	356.345	2396	-85894.1	1939	-72.41	375000	750000	-10706	26936646000	2624	3563333	-24295482000	1314	3563291	26936646000	-46.43	3563333	7643313943	-60.48	0.8462
AF01	01	C	AF	1	1785	3	07:40:44	7.67889	30.25	07:46:22	7.77278	44.706	74.956	AF01C	1.14352	357.027	358.171	5737	28735.8	3841	-67.38	6937500	10687500	6332	237167760000	5628	3570533	-295926656000	0.873	3570512	295926656000	-37.81	3580107	13422051035	-43.5	0.8598
AF01	01	C	AF	1	1785	3	07:40:44	7.67889	30.25	07:46:22	7.77278	44.706	74.956	AF01C	0.477333	358.347	358.824	5400	14123.3	4536	-63.53	5812500	10312500	6407	150996512000	5676	3585173	-138582160000	1771	3585834	150996512000	-38.92	3584853	21054008703	-43.38	0.2905
AF01	01	C	AF	1	1785	3	07:40:44	7.67889	30.25	07:46:22	7.77278	44.706	74.956	AF01C	0.704	359.056	359.76	5444	-23447.8	4153	-68.01	8812500	11250000	3612	69711904000	5503	3591493	-78423632000	1073	3590736	78423632000	-45.52	3592853	12507000650	-46.22	0.3258
AF01	01	C	AF	1	1785	3	07:40:44	7.67889	30.25	07:46:22	7.77278	44.706	74.956	AF01C	0.312	359.941	360.253	4171	8165.5	3721	-43.74	1312500	3000000	24368	1191716736000	5208	3601707	-1228802816000	2622	3601261	1228802816000	-19	3601707	204611462691	-25.48	0.735
AF01	01	C	AF	1	1785	3	07:40:44	7.67889	30.25	07:46:22	7.77278	44.706	74.956	AF01C	1.016	360.283	361.299	4015	-49417.5	3311	-43.96	562500	5250000	29250	1389522432000	5212	3610427	-1373093376000	1283	3609149	1389522432000	-16.84	3607360	198195225780	-20.63	0.4462
AF01	01	C	AF	1	1785	3	07:40:44	7.67889	30.25	07:46:22	7.77278	44.706	74.956	AF01C	1.87733	361.64	363.517	4156	11066.5	3768	-48.91	750000	5625000	26962	1092390656000	5204	3618827	-1085860480000	2390	3616951	1092390656000	-20.18	3629867	113355642201	-22.81	0.7173
AF01	01	C	AF	1	1785	3	07:40:44	7.67889	30.25	07:46:22	7.77278	44.706	74.956	AF01C	1.03824	363.757	364.796	3420	-70729.3	2922	-69.51	750000	3937500	3784	120053976000	5289	3637893	-150414992000	1342	3637885	150414992000	-36.44	3642800	10477980059	-46.07	0.5039
AF01	01	C	AF	1	1785	3	07:40:44	7.67889	30.25	07:46:22	7.77278	44.706	74.956	AF01C	2.19535	365.141	367.336	4728	-57427.4	3353	-69.51	4125000	9187500	7032	234885280000	5394	3672373	-216370784000	2299	3672369	234885280000	-32.07	3654240	10463115069	-42.83	0.1288
AF01	01	C	AF	1	1785	3	07:40:44	7.67889	30.25	07:46:22	7.77278	44.706	74.956	AF01C	1.07251	367.595	368.667	3053	-82957.5	2902	-69.89	375000	3937500	3552	73094344000	5135	3676400	-107295848000	1383	3676150	107295848000	-41.14	3679813	10093860405	-46.25	0.3607
AF01	01	C	AF	1	1785	3	07:40:44	7.67889	30.25	07:46:22	7.77278	44.706	74.956	AF01C	1.31511	369.08	370.395	4449	-2475.4	3593	-54.26	937500	6375000	20061	924648192000	5650	3699280	-863577408000	1745	3699276	924648192000	-19.75	3693120	61328205615	-29.7	0.1765
AF01	01	C	AF	1	1785	3	07:40:44	7.67889	30.25	07:46:22	7.77278	44.706	74.956	AF01C	0.832	370.645	371.477	4255	-65421.5	3560	-46.17	1500000	2812500	26177	1792691840000	5260	3713653	-2121396608000	1813	3713638	2121396608000	-16.39	3708720	153250278418	-23.73	0.2724
AF01	01	C	AF	1	1785	3	07:40:44	7.67889	30.25	07:46:22	7.77278	44.706	74.956	AF01C	1.048	371.701	372.749	4551	-90578.8	3875	-45.23	1312500	4312500	28111	1732493184000	5186	3725973	-1462735744000	1996	3725363	1732493184000	-18.62	3725973	173419004073	-21.65	0.855
AF01	01	C	AF	1	1785	3	07:40:44	7.67889	30.25	07:46:22	7.77278	44.706	74.956	AF01C	1.40267	373.003	374.405	5312	-50102.9	4548	-48.93	3562500	6750000	25679	1628659968000	4988	3740027	-1210727680000	2367	3740770	1628659968000	-20.22	3740027	111483286240	-24.22	0.7129
AF01	01	C	AF	1	1785	3	07:40:44	7.67889	30.25	07:46:22	7.77278	44.706	74.956	AF01C	1.46887	374.702	376.171	5066	25203.1	3586	-59.6	3000000	8437500	15201	830380160000	5183	3760453	-500191808000	2063	3760728	830380160000	-30.7	3760453	33186959782	-34.55	0.9145
AF01	01	C	AF	1	1785	3	07:40:44	7.67889	30.25	07:46:22	7.77278	44.706	74.956	AF01C	0.838065	376.402	377.24	4655	-62889.2	3689	-65.87	4312500	8062500	6502	202032400000	5363	3764373	-154554272000	1509	3764312	202032400000	-38.68	3764907	16065457988	-43.29	0.1051
AF01	01	C	AF	1	1785	3	07:40:44	7.67889	30.25	07:46:22	7.77278	44.706	74.956	AF01C	1.1922	377.6	378.792	2607	-58590.1	2596	-69.15	187500	937500	4746	46249620000	4988	3776933	-73108048000	1151	3776549	73108048000	-39.96	3776933	11005717190	-45.04	0.0783
AF01	01	C	AF	1	1785	3	07:40:44	7.67889	30.25	07:46:22	7.77278	44.706	74.956	AF01C	0.636845	379.165	379.802	2417	-10992.9	2344	-69.04	187500	750000	2130	46492924000	5355	3792293	-58707236000	1052	3792416	58707236000	-40.36	3796907	11068317450	-47.72	0.8277
AF01	01	C	AF	1	1785	3	07:40:44	7.67889	30.25	07:46:22	7.77278	44.706	74.956	AF01C	1.80291	380.13	381.933	4861	-66324	3196	-65.94	1125000	9937500	9750	232271648000	5560	3816320	-273727936000	1443	3815416	273727936000	-32.6	3802187	15746247491	-40.14	0.0488
AF01	01	C	AF	1	1785	3	07:40:44	7.67889	30.25	07:46:22	7.77278	44.706	74.956	AF01C	1.384	382.147	383.531	4107	-38905.1	3462	-46.63	937500	3937500	27918	1937102720000	4578	3831093	-1640943104000	3170	3829276	1937102720000	-16.99	3823893	144410332298	-22.04	0.1753
AF01	01	C	AF	1	1785	3	07:40:44	7.67889	30.25	07:46:22	7.77278	44.706	74.956	AF01C	0.968	383.76	384.728	4345	-61109.3	3774	-55.51	1312500	3937500	17490	751967936000	4747	3841067	-706868736000	2020	3841056	751967936000	-26.96	3841067	52556576720	-32.37	0.3581
AF01	01	C	AF	1	1785	3	07:40:44	7.67889	30.25	07:46:22	7.77278	44.706	74.956	AF01C	2.20041	385.138	387.339	4694	-5697.6	3526	-59.33	1500000	8437500	17230	638427456000	5240	3864907	-724636224000	2294	3867949	724636224000	-27.16	3864907	33974119402	-32.59	0.6145
AF01	01	C	AF	1	1785	3	07:40:44	7.67889	30.25	07:46:22	7.77278	44.706	74.956	AF01C	1.08	387.565	388.645	4488	-38320.8	3649	-64.99	3750000	7125000	8483	218949536000	5261	3875973	-262631472000	1519	3876097	262631472000	-34.35	3875973	17631044833	-41.38	0.0296
AF01	01	C	AF	1	1785	3	07:40:44	7.67889	30.25	07:46:22	7.77278	44.706	74.956	AF01C	2.60056	389.069	391.669	4815	-32797.7	4029	-47.71	1312500	5437500	29568	2147483648000	5410	3909520	-2135021312000	1443	3912001	2147483648000	-16.86	3896693	130033510266	-20.21	0.2308
AF01	01	C	AF	1	1785	3	07:40:44	7.67889	30.25	07:46:22	7.77278	44.706	74.956	AF01C	1.49333	391.864	393.357	5248	14309.7	4459	-58.77	2812500	7687500	16110	758660608000	5503	3927493	-498752192000	2433	3922785	758660608000	-31.2	3927493	36200641220	-33.72	0.5929
AF01	01	C	AF	1	1785	3	07:40:44	7.67889	30.25	07:46:22	7.77278	44.706	74.956	AF01C	0.813333	393.776	394.589	5498	-142846	2638	-61.03	6187500	12937500	11219	507457120000	5756	3945120	-602643712000	1345	3945076	602643712000	-27.83	3939520	28090493257	-38.56	0.2164
AF01	01	C	AF	1	1785	3	07:40:44	7.67889	30.25	07:46:22	7.77278	44.706	74.956	AF01C	0.304	395.019	395.323	2510	31191.3	2251	-68.12	187500	750000	-0.123	36284532000	3072	3951173	-51426648000	1631	3950456	51426648000	-43.46	3951173	12288459379	-50.02	0.3246
AF01	01	C	AF	1	1785	3	07:40:44	7.67889	30.25	07:46:22	7.77278	44.706	74.956	AF01C	0.417509	1.38846	1.80597	5497	-15784.6	3654	-74.95	7875000	10500000	-5607	89144784000	5424	15973	-81548048000	1177	15969	89144784000	-45.8	15973	5610743143	-55.45	0.5
AF01	01	C	AF	1	1785	3	07:40:44	7.67889	30.25	07:46:22	7.77278	44.706	74.956	AF01C	0.295278	1.95733	2.25261	2603	-124350	2310	-69.09	375000	937500	-1291	35632712000	3829	20400	-46846396000	1638	20411	46846396000	-44.39	20400	11058019107	-51.06	0.2752
AF01	01	C	AF	1	1785	3	07:40:44	7.67889	30.25	07:46:22	7.77278	44.706	74.956	AF01C	0.186667	2.98399	3.17066	2482	-95099.1	2238	-71.89	375000	937500	-5995	23338490000	3146	30507	-31489508000	1391	30460	31489508000	-47.8	30507	7897457805	-55.98	0.3571
AF01	01	C	AF	1	1785	3	07:40:44	7.67889	30.25	07:46:22	7.77278	44.706	74.956	AF01C	0.0697277	4.17333	4.24306	2361	-174660	1979	-72.27	375000	750000	-10571	26936646000	2583	42320	-24295482000	1479	42291	26936646000	-46.1	42320	7678623604	-60.5	0.8462
AF01	01	C	AF	1	1785	3	07:40:44	7.67889	30.25	07:46:22	7.77278	44.706	74.956	AF01C	1.00096	5.06836	6.06933	5694	10114.9	3897	-68.05	7500000	10312500	5084	237167760000	5621	57333	-162471792000	1082	57337	237167760000	-39.17	59040	12491230376	-44.7	0.8347
AF01	01	C	AF	1	1785	3	07:40:44	7.67889	30.25	07:46:22	7.77278	44.706	74.956	AF01C	0.474667	6.24799	6.72266	5416	8443.5	4530	-63.44	5812500	10312500	6472	150996512000	5629	64240	-138582160000	1839	64834	150996512000	-39.06	66320	21110237213	-43.38	0.809
AF01	01	C	AF	1	1785	3	07:40:44	7.67889	30.25	07:46:22	7.77278	44.706	74.956	AF01C	0.706667	6.95466	7.66133	5451	-22057.1	4174	-68.03	9000000	11250000	3607	69711904000	5591	70507	-78423632000	1116	69736	78423632000	-44.92	70507	12492125061	-46.21	0.1358
AF01	01	C	AF	1	1785	3	07:40:44	7.67889	30.25	07:46:22	7.77278	44.706	74.956	AF01C	0.925167	8.28549	9.21066	4017	-44111.5	3489	-43.65	562500	5250000	29137	1389522432000	5141	89413	-1373093376000	1398	88149	1389522432000	-16.44	90960	207637653857	-20.63	0.8757
AF01	01	C	AF	1	1785	3	07:40:44	7.67889	30.25	07:46:22	7.77278	44.706	74.956	AF01C	1.88	9.53866	11.4187	4147	12145.7	3766	-48.82	750000	5625000	27054	1092390656000	5202	97813	-1085860480000	2362	95951	1092390656000	-19.17	97307	113275888206	-22.81	0.1021
AF01	01	C	AF	1	1785	3	07:40:44	7.67889	30.25	07:46:22	7.77278	44.706	74.956	AF01C	1.04831	11.6587	12.707	3433	-67190.7	2931	-69.62	750000	4125000	3722	120053976000	5392	117040	-150414992000	1273	116885	150414992000	-39.46	123947	10420377820	-46.08	0.7023
AF01	01	C	AF	1	1785	3	07:40:44	7.67889	30.25	07:46:22	7.77278	44.706	74.956	AF01C	2.20728	13.04	15.2473	4758	-49403.5	3362	-69.6	4125000	9375000	6962	234885280000	5389	151387	-216370784000	2104	151369	234885280000	-33.01	131787	10441974762	-42.82	0.0629
AF01	01	C	AF	1	1785	3	07:40:44	7.67889	30.25	07:46:22	7.77278	44.706	74.956	AF01C	1.11334	15.4933	16.6067	2897	-63813	2848	-69.51	375000	3750000	4090	73094344000	5140	165600	-107295848000	1246	155150	107295848000	-41.47	165600	10493573089	-45.75	0.9592
AF01	01	C	AF	1	1785	3	07:40:44	7.67889	30.25	07:46:22	7.77278	44.706	74.956	AF01C	1.34604	16.95	18.296	4408	-31083.5	3557	-54.23	1125000	6375000	20193	924648192000	5329	177893	-863577408000	1637	178276	924648192000	-21.92	171547	60625124091	-29.69	0.1508
AF01	01	C	AF	1	1785	3	07:40:44	7.67889	30.25	07:46:22	7.77278	44.706	74.956	AF01C	0.866667	18.5387	19.4053	4245	-27526.7	3595	-46.5	1500000	2812500	26009	1792691840000	4905	192640	-2121396608000	2055	192638	2121396608000	-15.86	191093	150158356202	-23.73	0.6574
AF01	01	C	AF	1	1785	3	07:40:44	7.67889	30.25	07:46:22	7.77278	44.706	74.956	AF01C	1.048	19.6027	20.6507	4534	-91237.7	3877	-45.1	1312500	4312500	28228	1732493184000	5316	198187	-1462735744000	1988	204363	1732493184000	-17.89	198187	173418705443	-21.65	0.2041
AF01	01	C	AF	1	1785	3	07:40:44	7.67889	30.25	07:46:22	7.77278	44.706	74.956	AF01C	1.40533	20.9013	22.3067	5319	-51988.3	4536	-49.1	3375000	6750000	25516	1628659968000	4958	219360	-1210727680000	2502	219770	1628659968000	-22.3	219360	111382014535	-24.22	0.7362
AF01	01	C	AF	1	1785	3	07:40:44	7.67889	30.25	07:46:22	7.77278	44.706	74.956	AF01C	1.47581	22.5935	24.0693	5075	23785.6	3589	-59.48	3187500	8437500	15345	830380160000	5243	239840	-500191808000	2015	239728	830380160000	-30.17	227440	33111606337	-34.55	0.1013
AF01	01	C	AF	1	1785	3	07:40:44	7.67889	30.25	07:46:22	7.77278	44.706	74.956	AF01C	0.858856	24.2825	25.1413	4711	-53632.8	3705	-65.83	4312500	8062500	6648	202032400000	5468	243467	-154554272000	1583	243313	202032400000	-38.52	245040	16031687134	-43.2	0.2578
AF01	01	C	AF	1	1785	3	07:40:44	7.67889	30.25	07:46:22	7.77278	44.706	74.956	AF01C	1.15666	25.5013	26.658	2629	-65870.9	2599	-68.96	187500	937500	4803	46249620000	5318	255493	-73108048000	1057	255549	73108048000	-39.19	262987	11152307032	-45.06	0.6905
AF01	01	C	AF	1	1785	3	07:40:44	7.67889	30.25	07:46:22	7.77278	44.706	74.956	AF01C	0.640578	27.0667	27.7072	2400	-19894.1	2332	-69.12	187500	750000	2085	46492924000	5399	271413	-58707236000	1071	271416	58707236000	-40.24	271787	11035198652	-47.72	0.175
AF01	01	C	AF	1	1785	3	07:40:44	7.67889	30.25	07:46:22	7.77278	44.706	74.956	AF01C	1.78147	28.0505	29.832	4886	-60524.1	3203	-66.02	1125000	9750000	9620	232271648000	5395	294427	-273727936000	1472	294416	273727936000	-34.31	294427	15833254629	-40.14	0.7814
AF01	01	C	AF	1	1785	3	07:40:44	7.67889	30.25	07:46:22	7.77278	44.706	74.956	AF01C	1.376	30.0533	31.4293	4160	-47061.6	3480	-46.86	937500	3937500	27653	1937102720000	4134	309840	-1640943104000	3209	308276	1937102720000	-16.34	302187	144828746706	-22.04	0.1184
AF01	01	C	AF	1	1785	3	07:40:44	7.67889	30.25	07:46:22	7.77278	44.706	74.956	AF01C	0.946667	31.6613	32.608	4320	-59613.2	3776	-55.48	1312500	3937500	17419	751967936000	5130	319520	-706868736000	1880	320056	751967936000	-26.3	319520	53138010437	-32.37	0.307
AF01	01	C	AF	1	1785	3	07:40:44	7.67889	30.25	07:46:22	7.77278	44.706	74.956	AF01C	2.26133	32.976	35.2373	4689	-7315.2	3493	-59.42	1500000	8437500	17251	638427456000	5369	346960	-724636224000	2158	346949	724636224000	-28.05	330827	33579193701	-32.57	0.046
AF01	01	C	AF	1	1785	3	07:40:44	7.67889	30.25	07:46:22	7.77278	44.706	74.956	AF01C	1.05416	35.4792	36.5333	4492	-48325.9	3646	-64.99	3750000	7875000	8374	218949536000	5282	355093	-262631472000	1725	355097	262631472000	-35.4	355093	17780603011	-41.41	0.0278
AF01	01	C	AF	1	1785	3	07:40:44	7.67889	30.25	07:46:22	7.77278	44.706	74.956	AF01C	2.58372	36.9896	39.5733	4800	-15882.5	4041	-47.59	1312500	5437500	29663	2147483648000	5287	388160	-2135021312000	1449	391001	2147483648000	-18.43	378107	130454782774	-20.21	0.3171
AF01	01	C	AF	1	1785	3	07:40:44	7.67889	30.25	07:46:22	7.77278	44.706	74.956	AF01C	1.63467	39.7627	41.3973	5247	12290.5	4279	-59.14	2812500	7875000	16128	758660608000	5473	401787	-498752192000	1339	401785	758660608000	-31.09	401787	34747890246	-33.69	0.2545
AF01	01	C	AF	1	1785	3	07:40:44	7.67889	30.25	07:46:22	7.77278	44.706	74.956	AF01C	0.7251	41.6747	42.3998	3197	-88251.4	2412	-64.69	375000	3937500	7047	96369424000	4776	418640	-117966800000	1312	417214	117966800000	-37.36	418640	18191313668	-42.84	0.262
AF01	01	C	AF	1	1785	3	07:40:44	7.67889	30.25	07:46:22	7.77278	44.706	74.956	AF01C	0.312	42.912	43.224	2508	-1434.6	2248	-68.25	187500	750000	-0.18	36284532000	3558	429680	-51426648000	1598	429456	51426648000	-42.59	429680	12224623667	-49.95	0.1724
AF01	01	C	AF	1	1785	3	07:40:44	7.67889	30.25	07:46:22	7.77278	44.706	74.956	AF01C	0.106805	1.1263	1.23311	2848	-125302	2794	-75.57	187500	1500000	-12158	19997608000	4467	11707	-32150190000	1113	11603	32150190000	-49.04	11707	5114977515	-62.18	0.4103
AF01	01	C	AF	1	1785	3	07:40:44	7.67889	30.25	07:46:22	7.77278	44.706	74.956	AF01C	0.0970951	3.53426	3.63136	1886	-44514.9	2007	-77	187500	562500	-14049	9988566000	4286	35920	-15172357000	1323	35971	15172357000	-51.17	35920	4374239705	-63.95	0.6
AF01	01	C	AF	1	1785	3	07:40:44	7.67889	30.25	07:46:22	7.77278	44.706	74.956	AF01C	0.116514	4.66056	4.77708	2495	-98686.7	2782	-78.61	375000	750000	-14790	13390940000	5345	47120	-15512188000	1226	47124	15512188000	-52	47120	3655497822	-64.72	0.4419
AF01	01	C	AF	1	1785	3	07:40:44	7.67889	30.25	07:46:22	7.77278	44.706	74.956	AF01C	1.06805e-10	8.54437e-10	9.61241e-10	3398	161515	2891	-85.65	375000	12000000	-22240	8231853000	5300	0.88	-9296396000	1189	0.8811	9296396000	-57.26	0.88	1674573856	-71.87	0.2308
AF01	01	C	AF	1	1785	3	07:40:44	7.67889	30.25	07:46:22	7.77278	44.706	74.956	AF01C	0.285572	7.84609	8.13166	4175	-76028.7	3693	-43.39	1312500	2812500	24294	1191716736000	5323	80267	-1228802816000	2430	80261	1228802816000	-19.08	80267	213267383984	-25.5	0.6321
AF02	02	A	AF	1	2115	3	08:01:40	8.02778	40.171	08:08:37	8.14361	39.139	79.31	AF02A	0.137313	45.1186	45.2559	2720	-57033.4	3165	-73.27	187500	1312500	-8807	39635328000	5679	451840	-43317132000	1046	451831	43317132000	-42.08	451840	6851771206	-58.55	0.48
AF02	02	A	AF	1	2115	3	08:01:40	8.02778	40.171	08:08:37	8.14361	39.139	79.31	AF02A	0.31582	45.352	45.6678	4420	-12971	3011	-72	1125000	7687500	-3897	37042424000	4988	454267	-48246452000	1089	454288	48246452000	-45.62	454267	7834521186	-53.76	0.2308
AF02	02	A	AF	1	2115	3	08:01:40	8.02778	40.171	08:08:37	8.14361	39.139	79.31	AF02A	0.908337	45.8463	46.7547	5333	10998.7	4510	-60.5	3187500	12750000	12216	171130288000	5831	466533	-191881184000	2596	465546	191881184000	-37.64	463387	29701025984	-37.6	0.5412
AF02	02	A	AF	1	2115	3	08:01:40	8.02778	40.171	08:08:37	8.14361	39.139	79.31	AF02A	1.19586	46.9573	48.1532	5293	17857.6	4437	-56.4	3187500	10875000	17509	260859632000	5635	473627	-275420096000	2772	473617	275420096000	-31.99	470427	47556284627	-32.32	0.0714
AF02	02	A	AF	1	2115	3	08:01:40	8.02778	40.171	08:08:37	8.14361	39.139	79.31	AF02A	0.979784	48.4415	49.4213	4570	-87763.9	3868	-42.71	7500000	8812500	30339	1603743872000	5357	491653	-1557206144000	2336	492185	1603743872000	-18.35	488293	230289785589	-19.48	0.3951
AF02	02	A	AF	1	2115	3	08:01:40	8.02778	40.171	08:08:37	8.14361	39.139	79.31	AF02A	0.906267	49.8833	50.7896	4986	6373.4	4168	-59.87	1125000	11812500	12833	322136832000	5708	506853	-361473312000	1585	507376	361473312000	-28.6	499733	32040291531	-36.95	0.0973
AF02	02	A	AF	1	2115	3	08:01:40	8.02778	40.171	08:08:37	8.14361	39.139	79.31	AF02A	0.899228	51.0368	51.936	4534	8908.1	4003	-55.41	4875000	9187500	17268	614498048000	5651	518853	-599489792000	1266	518859	614498048000	-22.98	510853	52691302793	-32.67	0.0534
AF02	02	A	AF	1	2115	3	08:01:40	8.02778	40.171	08:08:37	8.14361	39.139	79.31	AF02A	0.525333	52.1307	52.656	4302	-157326	3968	-42.86	750000	8437500	27494	1356845184000	5420	524693	-1092457856000	1922	524881	1356845184000	-15.67	525573	225292697366	-22.38	0.8122
AF02	02	A	AF	1	2115	3	08:01:40	8.02778	40.171	08:08:37	8.14361	39.139	79.31	AF02A	1.14667	53.0053	54.152	4041	-113074	3545	-37.57	750000	7500000	36149	1729310848000	5201	533840	-1805721344000	1586	533723	1805721344000	-10.71	531120	415155259247	-13.68	0.0909
AF02	02	A	AF	1	2115	3	08:01:40	8.02778	40.171	08:08:37	8.14361	39.139	79.31	AF02A	0.978667	54.2373	55.216	3780	-82234.6	3578	-38.83	562500	7687500	34216	1808991360000	5397	548133	-1703062272000	1899	548132	1808991360000	-11.37	548133	360460033213	-15.6	0.5886
AF02	02	A	AF	1	2115	3	08:01:40	8.02778	40.171	08:08:37	8.14361	39.139	79.31	AF02A	2.00477	55.5269	57.5317	5649	34747.9	3980	-69.08	7687500	12187500	7069	317077856000	5361	574507	-298318400000	1753	574487	317077856000	-36.61	556400	11065897778	-42.74	0.0559
AF02	02	A	AF	1	2115	3	08:01:40	8.02778	40.171	08:08:37	8.14361	39.139	79.31	AF02A	1.04533	57.5707	58.616	3887	-66711.1	3516	-37.68	750000	8437500	35650	2147483648000	5206	578773	-2147483648000	2008	577983	2147483648000	-9.69	584107	411514409392	-14.16	0.8036
AF02	02	A	AF	1	2115	3	08:01:40	8.02778	40.171	08:08:37	8.14361	39.139	79.31	AF02A	1.576	58.896	60.472	4590	-46155.6	3789	-40.03	1687500	9375000	35079	1932337152000	4913	589440	-1841029760000	2332	591839	1932337152000	-11.34	594987	312482549371	-14.77	0.3824
AF02	02	A	AF	1	2115	3	08:01:40	8.02778	40.171	08:08:37	8.14361	39.139	79.31	AF02A	2.752	60.688	63.44	3960	-130.1	2847	-78.44	5062500	10687500	-0.913	36180864000	3071	607893	-34573976000	1727	633531	36180864000	-52.25	613600	3765919565	-50.72	0.2442
AF02	02	A	AF	1	2115	3	08:01:40	8.02778	40.171	08:08:37	8.14361	39.139	79.31	AF02A	0.589333	64	64.5893	1995	91486.3	1690	-69.99	375000	562500	0.863	50018164000	2286	640533	-32779716000	1242	640690	50018164000	-44.6	641600	10025885527	-48.91	0.2715
AF02	02	A	AF	1	2115	3	08:01:40	8.02778	40.171	08:08:37	8.14361	39.139	79.31	AF02A	0.184	65.5387	65.7227	1968	-7167.2	1831	-70.61	187500	562500	-4773	28302564000	2435	656027	-27065638000	1331	655719	28302564000	-44.53	656027	9382054575	-54.54	0.3478
AF02	02	A	AF	1	2115	3	08:01:40	8.02778	40.171	08:08:37	8.14361	39.139	79.31	AF02A	2.61009	66.9926	69.6027	2993	-8613.5	2482	-79.05	375000	8250000	-1759	24470668000	5653	670507	-36230064000	1176	694240	36230064000	-46.29	671093	3511438989	-51.56	0.044
AF02	02	A	AF	1	2115	3	08:01:40	8.02778	40.171	08:08:37	8.14361	39.139	79.31	AF02A	0.466667	70.072	70.5387	2077	71529.2	1756	-70.47	375000	750000	-0.626	36129620000	2473	700987	-37904304000	1137	700989	37904304000	-42.72	700987	9393413379	-50.49	0.0571
AF02	02	A	AF	1	2115	3	08:01:40	8.02778	40.171	08:08:37	8.14361	39.139	79.31	AF02A	0.123582	70.9884	71.112	2146	-5343.6	1980	-69.91	375000	562500	-5895	36997836000	2775	710107	-29479340000	1513	710197	36997836000	-45.26	710107	10046989674	-55.68	0.1778
AF02	02	A	AF	1	2115	3	08:01:40	8.02778	40.171	08:08:37	8.14361	39.139	79.31	AF02A	2.21067	71.2053	73.416	5438	-44975.2	4372	-67.06	6750000	14437500	9513	102735008000	5367	731973	-103853784000	1041	731918	103853784000	-40.86	713867	13928238525	-40.32	0.0809
AF02	02	A	AF	1	2115	3	08:01:40	8.02778	40.171	08:08:37	8.14361	39.139	79.31	AF02A	2.49495	73.817	76.312	4995	-42089.9	3777	-75.01	9750000	12937500	2090	52475752000	5565	738693	-61443964000	2200	760448	61443964000	-43.07	752293	5600731987	-47.7	0.5658
AF02	02	A	AF	1	2115	3	08:01:40	8.02778	40.171	08:08:37	8.14361	39.139	79.31	AF02A	2.58419	76.8105	79.3947	5326	-45524.5	4130	-65.98	4312500	14250000	11272	107187864000	5381	792827	-119532976000	2509	789360	119532976000	-39.08	773653	15795977615	-38.54	0.2147
AF02	02	A	AF	1	2115	3	08:01:40	8.02778	40.171	08:08:37	8.14361	39.139	79.31	AF02A	1.89186	79.9961	81.888	5297	-9635.3	3586	-66.81	4500000	13875000	9091	128401256000	5444	815627	-152535648000	1370	813220	152535648000	-40.4	807947	14362368044	-40.73	0.4217
AF02	02	A	AF	1	2115	3	08:01:40	8.02778	40.171	08:08:37	8.14361	39.139	79.31	AF02A	0.779306	82.224	83.0033	6064	-30512	3594	-62.98	6187500	13500000	9072	616040192000	5783	828533	-427929536000	1361	828553	616040192000	-33.32	829520	21931716160	-40.9	0.9349
AF02	02	A	AF	1	2115	3	08:01:40	8.02778	40.171	08:08:37	8.14361	39.139	79.31	AF02A	0.178507	83.4976	83.6761	4089	106507	3626	-78.04	750000	11250000	-12388	21894070000	5557	835547	-26687354000	1259	835816	26687354000	-51.12	835547	3901695985	-62.3	0.3182
AF02	02	A	AF	1	2115	3	08:01:40	8.02778	40.171	08:08:37	8.14361	39.139	79.31	AF02A	0.193433	84.6773	84.8708	2270	-10528.3	1989	-73.01	375000	750000	-6994	22645282000	2792	847733	-15321115000	1281	847622	22645282000	-48.31	847733	7001022306	-56.87	0.5
AF02	02	C	AF	1	2115	3	08:01:40	8.02778	40.171	08:08:37	8.14361	39.139	79.31	AF02C	0.0961192	85.2003	85.2964	2620	432662	2188	-75.67	187500	1125000	-12718	17956372000	3281	852747	-23757458000	1101	852593	23757458000	-47.87	852747	5207960311	-62.48	0.7714
AF02	02	C	AF	1	2115	3	08:01:40	8.02778	40.171	08:08:37	8.14361	39.139	79.31	AF02C	0.186667	85.5601	85.7468	2715	-65903.4	2513	-74	187500	1500000	-8164	32764718000	4233	857227	-38571544000	1489	857241	38571544000	-42.49	857227	6299534329	-57.94	0.8696
AF02	02	C	AF	1	2115	3	08:01:40	8.02778	40.171	08:08:37	8.14361	39.139	79.31	AF02C	0.186667	86.3703	86.5569	3353	-214756	2818	-77.2	750000	1687500	-11361	15286202000	4237	864427	-21753796000	1723	864425	21753796000	-51.67	864427	4310798911	-61.24	0.3913
AF02	02	C	AF	1	2115	3	08:01:40	8.02778	40.171	08:08:37	8.14361	39.139	79.31	AF02C	0.164776	86.697	86.8618	3652	-148273	3108	-80.53	750000	4125000	-15219	10146874000	5491	868507	-12263979000	1681	868517	12263979000	-54.23	867920	2982988647	-64.98	0.5738
AF02	02	C	AF	1	2115	3	08:01:40	8.02778	40.171	08:08:37	8.14361	39.139	79.31	AF02C	0.167562	87.5044	87.672	3481	-47640.4	3402	-73.65	750000	2812500	-8342	35844892000	5796	875120	-51338160000	1610	875076	51338160000	-45.31	875120	6658676114	-57.93	0.0328
AF02	02	C	AF	1	2115	3	08:01:40	8.02778	40.171	08:08:37	8.14361	39.139	79.31	AF02C	0.480596	88.0015	88.4821	4585	18441.3	3347	-74.22	1500000	9000000	-4277	52794488000	5498	882347	-40201388000	1624	882032	52794488000	-47.26	881653	6076441631	-54.15	0.3408
AF02	02	C	AF	1	2115	3	08:01:40	8.02778	40.171	08:08:37	8.14361	39.139	79.31	AF02C	0.234667	88.8133	89.048	2503	-15835.8	2215	-69.55	375000	750000	-2672	38556184000	3268	889627	-31634956000	1229	888797	38556184000	-44.42	889627	10566285493	-52.46	0.6364
AF02	02	C	AF	1	2115	3	08:01:40	8.02778	40.171	08:08:37	8.14361	39.139	79.31	AF02C	0.617909	89.8827	90.5006	2500	4678.2	2970	-54.71	187500	750000	16310	273879328000	4912	902107	-259036336000	1372	902039	273879328000	-25.16	899947	57629132070	-33.52	0.1783
AF02	02	C	AF	1	2115	3	08:01:40	8.02778	40.171	08:08:37	8.14361	39.139	79.31	AF02C	0.186667	91.1488	91.3354	5570	-14714.9	4334	-64.41	3750000	10875000	1427	186959856000	5339	912453	-174618368000	2981	912463	186959856000	-39.19	912453	18623127993	-48.53	0.5217
AF02	02	C	AF	1	2115	3	08:01:40	8.02778	40.171	08:08:37	8.14361	39.139	79.31	AF02C	0.152	91.5573	91.7093	5085	32432.6	3879	-76.82	3937500	9750000	-11800	24571138000	5445	916933	-19614330000	1126	915977	24571138000	-52.53	916933	4573529880	-61.62	0.8947
AF02	02	C	AF	1	2115	3	08:01:40	8.02778	40.171	08:08:37	8.14361	39.139	79.31	AF02C	1.528	92.048	93.576	5865	-5559	4718	-68.1	6187500	12187500	6878	110318376000	5798	920907	-92821776000	3046	921074	110318376000	-40.66	920907	12356110162	-42.96	0.0279
AF02	02	C	AF	1	2115	3	08:01:40	8.02778	40.171	08:08:37	8.14361	39.139	79.31	AF02C	1.65333	93.8347	95.488	3472	-42824.8	3724	-58.67	375000	3187500	16648	335503840000	5602	939387	-299154080000	2435	939295	335503840000	-24.67	950027	36798744792	-33.14	0.7065
AF02	02	C	AF	1	2115	3	08:01:40	8.02778	40.171	08:08:37	8.14361	39.139	79.31	AF02C	0.970667	95.7573	96.728	5041	-31550	3431	-66.23	2062500	10125000	6778	77759200000	5699	960133	-84924280000	1248	958889	84924280000	-38.79	963067	15327804554	-43.06	0.5659
AF02	02	C	AF	1	2115	3	08:01:40	8.02778	40.171	08:08:37	8.14361	39.139	79.31	AF02C	0.31582	97.1878	97.5036	2611	54215.9	2491	-75.17	187500	937500	-7069	24514750000	4581	974560	-22478808000	1062	974701	24514750000	-47.17	974560	5489333509	-56.85	0.8547
AF02	02	C	AF	1	2115	3	08:01:40	8.02778	40.171	08:08:37	8.14361	39.139	79.31	AF02C	0.706958	97.5997	98.3067	2099	31326.4	1913	-75.23	187500	562500	-3593	20624504000	3352	981920	-20196872000	1254	976186	20624504000	-48.2	981920	5426461920	-53.45	0.8377
AF02	02	C	AF	1	2115	3	08:01:40	8.02778	40.171	08:08:37	8.14361	39.139	79.31	AF02C	0.261333	99.0853	99.3467	2379	-75087.9	2048	-74.07	375000	750000	-6732	18306892000	3078	991627	-20154902000	1371	991289	20154902000	-48.53	991627	6208288090	-56.61	0.2959
AF02	02	C	AF	1	2115	3	08:01:40	8.02778	40.171	08:08:37	8.14361	39.139	79.31	AF02C	0.261333	103.237	103.499	1535	35666.6	1670	-67.41	187500	375000	-0.065	42887504000	3126	1033120	-44423268000	1161	1033101	44423268000	-40.06	1033120	13439247340	-49.9	0.2857
AF02	02	C	AF	1	2115	3	08:01:40	8.02778	40.171	08:08:37	8.14361	39.139	79.31	AF02C	0.562667	104.581	105.144	2356	-29074.7	1908	-76.75	375000	750000	-6096	17815984000	3306	1046880	-31523764000	1204	1046945	31523764000	-49.94	1048053	4588990511	-55.9	0.3981
AF02	02	C	AF	1	2115	3	08:01:40	8.02778	40.171	08:08:37	8.14361	39.139	79.31	AF02C	1.43831	105.948	107.387	4776	-13223.6	3538	-71.31	937500	11812500	3401	81195304000	1846	1072240	-64805568000	1032	1072188	81195304000	-41.91	1072240	8546476656	-46.42	0.8868
AF02	02	C	AF	1	2115	3	08:01:40	8.02778	40.171	08:08:37	8.14361	39.139	79.31	AF02C	0.652312	107.411	108.063	3263	-38308.5	2577	-67.71	187500	4125000	3568	61801680000	4179	1080187	-60229496000	0.909	1080039	61801680000	-40.68	1080187	12889958983	-46.29	0.9344
AF02	02	C	AF	1	2115	3	08:01:40	8.02778	40.171	08:08:37	8.14361	39.139	79.31	AF02C	0.42932	108.283	108.712	3811	-111774	3574	-66.65	375000	11625000	2809	66833820000	5569	1083040	-83342976000	1618	1083045	83342976000	-38.32	1083040	14598675688	-47.02	0.0437
AF02	02	C	AF	1	2115	3	08:01:40	8.02778	40.171	08:08:37	8.14361	39.139	79.31	AF02C	0.272	108.968	109.24	3235	-40017.8	2825	-62.86	375000	3750000	4651	87570672000	5066	1091653	-80431720000	1163	1091693	87570672000	-36.98	1091653	22733689415	-45.16	0.7255
AF02	02	C	AF	1	2115	3	08:01:40	8.02778	40.171	08:08:37	8.14361	39.139	79.31	AF02C	0.370667	109.629	110	2508	65699.4	2062	-73.65	375000	937500	-4802	33467512000	3658	1096907	-34952636000	1383	1096762	34952636000	-46.36	1096853	6514954821	-54.67	0.1511
AF02	02	C	AF	1	2115	3	08:01:40	8.02778	40.171	08:08:37	8.14361	39.139	79.31	AF02C	0.162667	110.667	110.829	2517	-61737	2166	-72.73	375000	937500	-7417	25427648000	3133	1107387	-28875076000	1431	1107441	28875076000	-48.01	1108293	7315527982	-57.24	10000
AF02	02	C	AF	1	2115	3	08:01:40	8.02778	40.171	08:08:37	8.14361	39.139	79.31	AF02C	0.686566	111.839	112.526	1604	41881.7	2459	-71.02	0	375000	0.48	44350692000	4595	1120133	-44940128000	1079	1120170	44940128000	-39.46	1124347	8855614535	-49.33	0.8677
AF02	02	C	AF	1	2115	3	08:01:40	8.02778	40.171	08:08:37	8.14361	39.139	79.31	AF02C	1.20836	113.144	114.352	3240	-29990.5	2512	-84.76	750000	1500000	-10816	14703364000	4776	1132373	-21197828000	1112	1132261	21197828000	-52.6	1132373	1819696309	-60.62	0.0774
AF02	02	C	AF	1	2115	3	08:01:40	8.02778	40.171	08:08:37	8.14361	39.139	79.31	AF02C	0.57393	115.121	115.695	3074	12076.7	2417	-83.09	375000	1500000	-12377	10923298000	4441	1151707	-13204009000	1071	1151619	13204009000	-53.58	1151707	2192646937	-62.23	0.0841
AF02	02	C	AF	1	2115	3	08:01:40	8.02778	40.171	08:08:37	8.14361	39.139	79.31	AF02C	0.260895	116.384	116.645	2805	3070.3	2385	-81.47	187500	1500000	-14214	10689596000	4821	1164907	-18472636000	1336	1164815	18472636000	-51.87	1164907	2656772029	-63.99	0.4062
AF02	02	C	AF	1	2115	3	08:01:40	8.02778	40.171	08:08:37	8.14361	39.139	79.31	AF02C	1.41433	117.153	118.567	5160	10255.3	3833	-69.11	5625000	13125000	5519	70350168000	3715	1182960	-72149440000	1142	1180612	72149440000	-41.78	1174693	11017246448	-44.29	0.2231
AF02	02	C	AF	1	2115	3	08:01:40	8.02778	40.171	08:08:37	8.14361	39.139	79.31	AF02C	0.757333	118.643	119.4	3855	-2986.4	3381	-67.01	375000	8625000	4926	73795000000	4861	1189413	-75188624000	1886	1189361	75188624000	-39.35	1189413	14078559963	-44.87	0.3944
AF02	02	C	AF	1	2115	3	08:01:40	8.02778	40.171	08:08:37	8.14361	39.139	79.31	AF02C	0.55825	119.808	120.366	2447	11920.6	2017	-73.86	375000	937500	-3247	30731908000	3743	1198667	-43687888000	1253	1198622	43687888000	-45.95	1198667	6387606895	-53.06	0.1053
AF02	02	C	AF	1	2115	3	08:01:40	8.02778	40.171	08:08:37	8.14361	39.139	79.31	AF02C	0.398208	120.819	121.218	2493	2975.2	2091	-72.41	187500	937500	-3289	27817238000	3734	1208507	-28013144000	0.959	1209376	28013144000	-44.91	1208507	7517995733	-53.12	0.0743
AF02	02	C	AF	1	2115	3	08:01:40	8.02778	40.171	08:08:37	8.14361	39.139	79.31	AF02C	0.260895	121.547	121.808	3952	97589.8	3135	-83.61	1125000	4500000	-16313	12615707000	4595	1216160	-10236378000	1556	1216334	12615707000	-57.63	1216160	2080811078	-66.11	0.2577
AF02	02	C	AF	1	2115	3	08:01:40	8.02778	40.171	08:08:37	8.14361	39.139	79.31	AF02C	0.988655	122.041	123.03	3802	6507.2	2827	-80.36	750000	4500000	-7275	24319186000	5419	1223200	-21772024000	1381	1230147	24319186000	-52.44	1223200	3025402379	-57.07	0.2811
AF03	03	A	AF	1	1645	3	08:12:35	8.20972	35.425	08:18:17	8.30472	39.862	75.287	AF03A	0.287682	124.486	124.773	5197	-71757.6	4500	-63.81	2062500	12000000	3915	157023408000	5564	1246880	-141683312000	2574	1246902	157023408000	-38.02	1246880	20235147121	-45.93	0.7009
AF03	03	A	AF	1	1645	3	08:12:35	8.20972	35.425	08:18:17	8.30472	39.862	75.287	AF03A	0.561474	124.884	125.445	4997	-74060.8	4511	-55.85	1500000	8812500	14781	490780736000	5731	1253707	-476640640000	2652	1254163	490780736000	-26.03	1249733	50644981253	-35.05	0.1571
AF03	03	A	AF	1	1645	3	08:12:35	8.20972	35.425	08:18:17	8.30472	39.862	75.287	AF03A	0.749333	125.619	126.368	4078	-96379.4	3585	-39.03	750000	6562500	32861	1788408064000	5579	1260133	-1421954560000	2061	1260126	1788408064000	-13.43	1259093	352316426081	-16.95	0.3879
AF03	03	A	AF	1	1645	3	08:12:35	8.20972	35.425	08:18:17	8.30472	39.862	75.287	AF03A	0.816	126.637	127.453	4032	-122267	3915	-40.36	562500	4875000	31894	2147483648000	5708	1268587	-1935723776000	1582	1269890	2147483648000	-12.36	1266587	301925639051	-17.92	0.0261
AF03	03	A	AF	1	1645	3	08:12:35	8.20972	35.425	08:18:17	8.30472	39.862	75.287	AF03A	0.914667	127.643	128.557	4198	-154078	3661	-37.88	937500	4875000	34873	2147483648000	5265	1283333	-2147483648000	2392	1283181	2147483648000	-10.93	1283333	400243941276	-14.98	0.7551
AF03	03	A	AF	1	1645	3	08:12:35	8.20972	35.425	08:18:17	8.30472	39.862	75.287	AF03A	1.21067	128.747	129.957	4445	-444647	3884	-38.3	1125000	7500000	35664	2147483648000	5511	1289253	-2147483648000	1410	1289249	2147483648000	-8.62	1289253	380507797226	-14.2	0.1476
AF03	03	A	AF	1	1645	3	08:12:35	8.20972	35.425	08:18:17	8.30472	39.862	75.287	AF03A	2.49067	130.035	132.525	4133	19689.1	3828	-42.91	1312500	7125000	34177	1837655680000	5079	1321547	-1290040192000	2640	1314874	1837655680000	-16.47	1321547	225758927256	-15.6	0.851
AF03	03	A	AF	1	1645	3	08:12:35	8.20972	35.425	08:18:17	8.30472	39.862	75.287	AF03A	1.22933	132.776	134.005	4803	-136993	3907	-38.52	1687500	6375000	35506	2147483648000	5137	1331973	-2147483648000	2527	1331883	2147483648000	-10.87	1331973	373820959588	-14.29	0.3413
AF03	03	A	AF	1	1645	3	08:12:35	8.20972	35.425	08:18:17	8.30472	39.862	75.287	AF03A	0.322667	134.187	134.509	5475	67595.2	3790	-56.22	2812500	8625000	12034	636662592000	5213	1344533	-505516224000	2215	1344409	636662592000	-31.62	1344533	49291317623	-37.7	0.8264
AF03	03	A	AF	1	1645	3	08:12:35	8.20972	35.425	08:18:17	8.30472	39.862	75.287	AF03A	3.392	134.779	138.171	4583	-5559.4	4133	-44.89	4125000	8062500	33543	1388702592000	5378	1355787	-1189998080000	2609	1352499	1388702592000	-18.27	1359013	179096883271	-16.27	0.3304
AF03	03	A	AF	1	1645	3	08:12:35	8.20972	35.425	08:18:17	8.30472	39.862	75.287	AF03A	2.69172	138.423	141.115	5065	12850.3	4170	-48.49	5250000	8625000	28942	1152000256000	5370	1401813	-878457728000	2531	1400927	1152000256000	-23.07	1391867	118384759954	-20.87	0.2834
AF03	03	A	AF	1	1645	3	08:12:35	8.20972	35.425	08:18:17	8.30472	39.862	75.287	AF03A	1.66149	141.43	143.092	4945	-12593.3	4062	-48.04	5062500	8625000	27292	1303670912000	5662	1428987	-999176576000	2564	1428987	1303670912000	-20.12	1425840	124812928492	-22.51	0.6945
AF03	03	A	AF	1	1645	3	08:12:35	8.20972	35.425	08:18:17	8.30472	39.862	75.287	AF03A	2.0719	143.339	145.411	5031	-21129.4	4160	-47.1	5437500	8437500	29192	1313767424000	5365	1448027	-1065230720000	2389	1450166	1313767424000	-19.78	1445147	138740461873	-20.63	0.567
AF03	03	A	AF	1	1645	3	08:12:35	8.20972	35.425	08:18:17	8.30472	39.862	75.287	AF03A	1.95091	145.673	147.624	5272	35625.1	4282	-48.27	5625000	8812500	27760	1266513280000	5504	1472667	-960285568000	2431	1470103	1266513280000	-22.12	1470827	121358456357	-22.05	0.7223
AF03	03	A	AF	1	1645	3	08:12:35	8.20972	35.425	08:18:17	8.30472	39.862	75.287	AF03A	1.53791	147.966	149.504	5177	-7585.2	4211	-48.25	5625000	9000000	26749	1341887104000	5664	1490720	-1114639744000	2979	1491346	1341887104000	-21.5	1479947	121647002225	-23.07	0.0174
AF03	03	A	AF	1	1645	3	08:12:35	8.20972	35.425	08:18:17	8.30472	39.862	75.287	AF03A	1.10391	149.779	150.883	4656	-288368	4255	-40.39	1500000	6375000	33167	2147483648000	5931	1502987	-2147483648000	2298	1502777	2147483648000	-10.91	1502987	299626477384	-16.68	0.4697
AF03	03	A	AF	1	1645	3	08:12:35	8.20972	35.425	08:18:17	8.30472	39.862	75.287	AF03A	0.444447	151.646	152.091	4401	-46606.5	4007	-44.47	1125000	4500000	25140	1828979584000	5455	1519520	-1708103040000	1717	1519486	1828979584000	-16.88	1519520	187067531048	-24.72	0.6867
AF03	03	A	AF	1	1645	3	08:12:35	8.20972	35.425	08:18:17	8.30472	39.862	75.287	AF03A	0.210667	152.317	152.528	4472	55030.4	4236	-49.07	750000	4687500	17345	1008298112000	5237	1524800	-1094875904000	2902	1524966	1094875904000	-22.71	1524800	111035381522	-32.49	0.7722
AF03	03	A	AF	1	1645	3	08:12:35	8.20972	35.425	08:18:17	8.30472	39.862	75.287	AF03A	0.173333	152.771	152.944	5533	2396.2	4527	-55.57	3000000	9937500	10012	505671648000	5678	1527893	-493562944000	2878	1528167	505671648000	-34.6	1527893	52776601230	-39.8	0.1077
AF03	03	A	AF	1	1645	3	08:12:35	8.20972	35.425	08:18:17	8.30472	39.862	75.287	AF03A	1.256	153.16	154.416	4774	-134169	4217	-39.78	2625000	7687500	34351	2147483648000	5423	1540480	-1795507328000	2012	1537494	2147483648000	-13.69	1536107	323095131361	-15.46	0.3588
AF03	03	A	AF	1	1645	3	08:12:35	8.20972	35.425	08:18:17	8.30472	39.862	75.287	AF03A	1.79312	154.645	156.438	4706	-136684	4157	-40.71	1312500	7125000	34956	2147483648000	5830	1552773	-2131188992000	1416	1554228	2147483648000	-13.52	1549040	291508566493	-14.81	0.1443
AF03	03	A	AF	1	1645	3	08:12:35	8.20972	35.425	08:18:17	8.30472	39.862	75.287	AF03A	0.949333	157.16	158.109	5414	-75842.2	4567	-45.46	2812500	8062500	27455	1496169728000	5725	1574853	-1137568256000	2607	1578822	1496169728000	-18.66	1574853	167661777212	-22.38	0.3427
AF03	03	C	AF	1	1645	3	08:12:35	8.20972	35.425	08:18:17	8.30472	39.862	75.287	AF03C	1.40282	159.707	161.109	5481	-43957.4	4251	-55.82	5812500	8812500	18786	414048800000	5058	1608587	-399571200000	2990	1607880	414048800000	-28.03	1599840	50841007037	-31.04	0.1977
AF03	03	C	AF	1	1645	3	08:12:35	8.20972	35.425	08:18:17	8.30472	39.862	75.287	AF03C	0.512	161.248	161.76	3735	25290	3302	-40.73	562500	3750000	29508	1738597632000	5611	1616667	-1645941376000	1960	1616752	1738597632000	-14.26	1616667	290479251695	-20.28	0.8177
AF03	03	C	AF	1	1645	3	08:12:35	8.20972	35.425	08:18:17	8.30472	39.862	75.287	AF03C	0.218667	162.48	162.699	5188	-17265.6	3751	-57.17	3562500	9375000	9404	323854240000	5249	1626640	-330604352000	2454	1626322	330604352000	-32.66	1626640	43026652019	-40.57	0.8415
AF03	03	C	AF	1	1645	3	08:12:35	8.20972	35.425	08:18:17	8.30472	39.862	75.287	AF03C	1.69058	162.987	164.677	4687	-41149.4	4203	-44.8	1500000	7500000	30600	1702689920000	5541	1631520	-1747353344000	2955	1631268	1747353344000	-13.82	1631520	180930292029	-19.21	0.0965
AF03	03	C	AF	1	1645	3	08:12:35	8.20972	35.425	08:18:17	8.30472	39.862	75.287	AF03C	0.247164	164.924	165.172	4072	-84387.5	2908	-68.72	1312500	7312500	-1647	58442760000	5571	1649973	-75345760000	1189	1650048	75345760000	-44.13	1649973	11605834851	-51.42	0.2935
AF03	03	C	AF	1	1645	3	08:12:35	8.20972	35.425	08:18:17	8.30472	39.862	75.287	AF03C	0.565333	165.501	166.067	5136	-76125.6	4684	-53.89	4875000	8437500	16763	805480768000	5747	1658827	-537314944000	3157	1658554	805480768000	-25.71	1656560	63179995369	-33.1	0.2701
AF03	03	C	AF	1	1645	3	08:12:35	8.20972	35.425	08:18:17	8.30472	39.862	75.287	AF03C	1.504	166.293	167.797	5609	4211.4	4532	-48.81	5250000	9000000	26085	952014912000	5526	1675440	-835334464000	3026	1675445	952014912000	-22.17	1675440	113413909522	-23.77	0.8313
AF03	03	C	AF	1	1645	3	08:12:35	8.20972	35.425	08:18:17	8.30472	39.862	75.287	AF03C	0.178667	168.101	168.28	3506	-169022	2878	-66.23	562500	7875000	-0.584	71918304000	5241	1681627	-72316064000	1715	1682494	72316064000	-42.73	1681627	15641713888	-50.23	0.3333
AF03	03	C	AF	1	1645	3	08:12:35	8.20972	35.425	08:18:17	8.30472	39.862	75.287	AF03C	1.23467	168.651	169.885	5362	834.7	4576	-63.44	6187500	12750000	10609	187258416000	5642	1686907	-168060256000	2191	1686718	187258416000	-32.86	1691040	21153826591	-39.22	0.3672
AF03	03	C	AF	1	1645	3	08:12:35	8.20972	35.425	08:18:17	8.30472	39.862	75.287	AF03C	3.61876	170.197	173.816	5283	-50359.5	4052	-68.26	5250000	12000000	10457	100451328000	5728	1718507	-110366504000	1982	1718500	110366504000	-40.32	1721120	12141825888	-39.37	0.5291
AF03	03	C	AF	1	1645	3	08:12:35	8.20972	35.425	08:18:17	8.30472	39.862	75.287	AF03C	0.778667	174.203	174.981	4105	55611.2	3434	-44.64	1125000	6375000	27419	1567046272000	5335	1748053	-1670968448000	1676	1748035	1670968448000	-16.19	1748053	185306861231	-22.37	0.774
AF03	03	C	AF	1	1645	3	08:12:35	8.20972	35.425	08:18:17	8.30472	39.862	75.287	AF03C	0.2	175.285	175.485	2727	-45199.2	2397	-62.6	562500	937500	3591	79240832000	4233	1753520	-83745400000	1276	1754602	83745400000	-38.12	1753227	23569167509	-46.18	0.1867
AF03	03	C	AF	1	1645	3	08:12:35	8.20972	35.425	08:18:17	8.30472	39.862	75.287	AF03C	1.43733	175.701	177.139	4817	-2795.5	4203	-42.82	1875000	6375000	31889	2147483648000	5416	1767067	-2147483648000	3228	1767469	2147483648000	-16.56	1765440	227336487511	-17.93	0.5863
AF03	03	C	AF	1	1645	3	08:12:35	8.20972	35.425	08:18:17	8.30472	39.862	75.287	AF03C	0.157333	177.344	177.501	3788	-12372.7	2919	-62.17	937500	7312500	2996	86069104000	4473	1773787	-158801888000	1738	1773557	158801888000	-40.32	1773787	24696736147	-46.82	0.2203
AF03	03	C	AF	1	1645	3	08:12:35	8.20972	35.425	08:18:17	8.30472	39.862	75.287	AF03C	0.856	177.936	178.792	5446	31148.5	4686	-49.52	4875000	8812500	22943	951503616000	5692	1785840	-968668992000	2865	1784296	968668992000	-23.01	1783093	105024940931	-26.89	0.4361
AF03	03	C	AF	1	1645	3	08:12:35	8.20972	35.425	08:18:17	8.30472	39.862	75.287	AF03C	0.194667	179.104	179.299	3164	-67641.8	2863	-62.49	562500	3187500	3588	99838648000	4984	1792133	-81213856000	1782	1791698	99838648000	-37.46	1792133	23785778070	-46.22	0.5616
AF03	03	C	AF	1	1645	3	08:12:35	8.20972	35.425	08:18:17	8.30472	39.862	75.287	AF03C	2.13813	179.603	181.741	5071	20652.8	4491	-53.76	2437500	7687500	22666	521293920000	5234	1816293	-422520992000	3522	1811416	521293920000	-29.51	1816293	64499795501	-27.15	0.9476
AF03	03	C	AF	1	1645	3	08:12:35	8.20972	35.425	08:18:17	8.30472	39.862	75.287	AF03C	2.01742	182.02	184.037	5336	580.9	4388	-57.31	4500000	8062500	18868	523607296000	5346	1838587	-398484800000	2883	1838296	523607296000	-29.68	1824027	43016676485	-30.92	0.1892
AF03	03	C	AF	1	1645	3	08:12:35	8.20972	35.425	08:18:17	8.30472	39.862	75.287	AF03C	1.42442	184.354	185.779	5401	-44800.9	3949	-56.27	4125000	8437500	18403	699933056000	4968	1856720	-585860864000	3411	1857672	699933056000	-28.93	1856720	48626204398	-31.36	0.9251
AF03	03	C	AF	1	1645	3	08:12:35	8.20972	35.425	08:18:17	8.30472	39.862	75.287	AF03C	1.42242	186.296	187.718	5021	13056.1	4436	-44.24	2812500	7500000	30425	2059204992000	5330	1875360	-1643937152000	3164	1875449	2059204992000	-16.77	1875360	192664259146	-19.41	0.8724
AF03	03	C	AF	1	1645	3	08:12:35	8.20972	35.425	08:18:17	8.30472	39.862	75.287	AF03C	0.357014	187.952	188.309	3522	-55083.7	2784	-68.41	562500	7312500	0.251	63047796000	5061	1882187	-73908880000	1436	1882595	73908880000	-41.28	1882187	12070420451	-49.48	0.7519
AF03	03	C	AF	1	1645	3	08:12:35	8.20972	35.425	08:18:17	8.30472	39.862	75.287	AF03C	0.581333	188.611	189.192	5154	-115145	4174	-46.24	3000000	7875000	24550	1680121984000	5581	1891280	-1867334656000	2409	1889941	1867334656000	-19.87	1891280	154456900566	-25.22	0.8899
AF03	03	C	AF	1	1645	3	08:12:35	8.20972	35.425	08:18:17	8.30472	39.862	75.287	AF03C	0.581333	189.595	190.176	4759	29003.7	4411	-46.88	2625000	7500000	23909	1432107392000	5614	1898880	-1131267968000	2414	1899050	1432107392000	-18.8	1898027	142382755689	-25.93	0.3578
AF03	03	C	AF	1	1645	3	08:12:35	8.20972	35.425	08:18:17	8.30472	39.862	75.287	AF03C	0.250667	190.44	190.691	4699	-84566.4	3987	-52.47	1125000	5250000	14691	591599680000	4895	1905840	-616319232000	2524	1905736	616319232000	-26.99	1905840	73757229177	-35.29	0.5745
AF03	03	C	AF	1	1645	3	08:12:35	8.20972	35.425	08:18:17	8.30472	39.862	75.287	AF03C	1.54925	190.904	192.453	4222	-31445.2	3848	-44.26	2062500	7125000	30768	1576415104000	5003	1918160	-954838016000	2861	1920536	1576415104000	-17.77	1910453	192275877898	-19.06	0.0897
AF03	03	C	AF	1	1645	3	08:12:35	8.20972	35.425	08:18:17	8.30472	39.862	75.287	AF03C	1.84871	192.717	194.565	4707	-8226.4	4105	-47.82	3375000	7500000	27981	1293809920000	5412	1941653	-705756928000	2682	1942322	1293809920000	-20.38	1941653	127681074321	-21.85	0.7835
AF03	03	C	AF	1	1645	3	08:12:35	8.20972	35.425	08:18:17	8.30472	39.862	75.287	AF03C	1.00864	194.927	195.936	5068	-440.2	3934	-52.77	3937500	8250000	20405	912999424000	5333	1957307	-506652832000	2155	1958567	912999424000	-24.92	1957307	72728539646	-29.37	0.7963
AF03	03	C	AF	1	1645	3	08:12:35	8.20972	35.425	08:18:17	8.30472	39.862	75.287	AF03C	1.37723	196.287	197.664	4905	9045.7	4025	-50.36	3937500	8062500	24164	1122030720000	5472	1975307	-751734336000	4970	1975896	1122030720000	-21.76	1963920	95572834546	-25.64	0.0756
AF03	03	C	AF	1	1645	3	08:12:35	8.20972	35.425	08:18:17	8.30472	39.862	75.287	AF03C	0.617917	197.989	198.607	4987	-20176.9	4002	-55.76	1125000	6375000	15262	720592192000	5604	1984453	-636058944000	2112	1984446	720592192000	-23.43	1984453	51152149733	-34.55	0.7391
AF03	03	A	AF	1	1645	3	08:12:35	8.20972	35.425	08:18:17	8.30472	39.862	75.287	AF03A	0.109851	124.06	124.17	5393	530751	4429	-69.1	5812500	11250000	-5586	52248892000	5224	1241227	-58316220000	2318	1241021	58316220000	-47.85	1241227	10920748298	-55.47	0.575
AF03	03	A	AF	1	1645	3	08:12:35	8.20972	35.425	08:18:17	8.30472	39.862	75.287	AF03A	0.123582	124.293	124.417	4667	384600	3438	-71.12	6375000	11250000	-7110	64336452000	5328	1244133	-44557628000	1000	1243139	64336452000	-46.05	1244133	8697353507	-56.93	0.9778
AF03	03	A	AF	1	1645	3	08:12:35	8.20972	35.425	08:18:17	8.30472	39.862	75.287	AF03A	0.340497	151.141	151.481	4607	-58660.8	3468	-60.05	2437500	7125000	8412	494286432000	5457	1513307	-447150208000	0.798	1513163	494286432000	-29.01	1513680	32250469616	-41.15	0.6693
AF03	03	A	AF	1	1645	3	08:12:35	8.20972	35.425	08:18:17	8.30472	39.862	75.287	AF03A	0.247164	156.713	156.96	4527	65559.4	3775	-54.12	937500	6375000	12952	779871424000	5116	1569200	-752414400000	2626	1569192	779871424000	-25.8	1569200	61225444731	-36.97	0.837
AF03	03	A	AF	1	1645	3	08:12:35	8.20972	35.425	08:18:17	8.30472	39.862	75.287	AF03A	0.233432	158.361	158.594	3123	-523577	2640	-70.43	375000	2625000	-3650	41947164000	5073	1585493	-37058532000	1404	1584649	41947164000	-44.62	1585493	9453567154	-53.45	0.814
AF03	03	A	AF	1	1645	3	08:12:35	8.20972	35.425	08:18:17	8.30472	39.862	75.287	AF03A	0.219701	159.171	159.391	2345	121095	2027	-69	187500	750000	-2476	39716980000	3478	1592453	-39820344000	1317	1592218	39820344000	-42.4	1592453	11114740774	-52.3	0.3333
AF03	03	C	AF	1	1645	3	08:12:35	8.20972	35.425	08:18:17	8.30472	39.862	75.287	AF03C	0.233432	162.013	162.247	5046	-257019	3961	-63.03	3375000	7875000	3751	300217504000	5356	1620267	-301796448000	1916	1620255	301796448000	-37.79	1621440	23590108431	-45.5	0.5581
AF03	03	C	AF	1	1645	3	08:12:35	8.20972	35.425	08:18:17	8.30472	39.862	75.287	AF03C	0.233432	198.841	199.074	2340	261294	2035	-69.06	375000	750000	-2276	37210888000	2895	1990293	-29849530000	1247	1988761	37210888000	-43.74	1990293	11011888257	-52.12	0.814
AF04	04	C	AF	1	1610	3				07:58:09	7.96917	40.054	40.054	AF04C	0.365333	200.813	201.179	4547	111512	4041	-60.67	750000	10875000	8114	135473440000	5434	2009840	-157080832000	2717	2010584	157080832000	-37.19	2008747	29264343500	-41.68	0.1679
AF04	04	C	AF	1	1610	3				07:58:09	7.96917	40.054	40.054	AF04C	1.92796	201.299	203.227	5536	8318.1	4357	-59.41	6187500	13125000	16572	304860416000	5554	2026693	-371703744000	3362	2018174	371703744000	-34.7	2014640	33591387098	-33.26	0.0845
AF04	04	C	AF	1	1610	3				07:58:09	7.96917	40.054	40.054	AF04C	1.35069	203.551	204.901	5888	-27657.4	4701	-61.64	6937500	11437500	12793	313928768000	5643	2040640	-318330336000	2230	2040635	318330336000	-35.02	2036533	26019449433	-37.03	0.0751
AF04	04	C	AF	1	1610	3				07:58:09	7.96917	40.054	40.054	AF04C	2.64466	205.185	207.829	5805	-24778.5	4829	-67.56	6937500	12000000	9791	102679872000	5750	2076613	-142196256000	2987	2076609	142196256000	-43.09	2054293	13172284981	-40.02	0.0918
AF04	04	C	AF	1	1610	3				07:58:09	7.96917	40.054	40.054	AF04C	0.982301	208.164	209.147	3769	-80313.1	3877	-40.01	750000	3937500	33052	2129508736000	5833	2086667	-2027069696000	1729	2087139	2129508736000	-12.92	2083627	312795145501	-16.81	0.2011
AF04	04	C	AF	1	1610	3				07:58:09	7.96917	40.054	40.054	AF04C	1.34795	209.441	210.789	4514	-18267	4171	-46.48	1125000	5062500	27947	1717670400000	5623	2102347	-1736211712000	2332	2102224	1736211712000	-14.51	2102347	149312586726	-21.86	0.5881
AF04	04	C	AF	1	1610	3				07:58:09	7.96917	40.054	40.054	AF04C	2.89067	211.043	213.933	4852	-7283.4	4099	-50.06	1875000	7125000	27680	1514877312000	5461	2113360	-1083671552000	3370	2139063	1514877312000	-21.41	2113360	98578251544	-22.15	0.1015
AF04	04	C	AF	1	1610	3				07:58:09	7.96917	40.054	40.054	AF04C	0.954667	214.261	215.216	4926	-13290	4217	-43.32	1875000	5625000	29613	2147483648000	5178	2145547	-1733949056000	2573	2146985	2147483648000	-17.87	2145547	214531485195	-20.21	0.3073
AF04	04	C	AF	1	1610	3				07:58:09	7.96917	40.054	40.054	AF04C	1.80555	215.826	217.632	5145	12541.6	4194	-50.98	2250000	6750000	24721	1996375296000	5409	2175707	-1256232576000	2135	2175708	1996375296000	-22.03	2175707	88894205437	-25.1	0.966
AF04	04	C	AF	1	1610	3				07:58:09	7.96917	40.054	40.054	AF04C	0.165333	217.931	218.096	4482	-52202.5	3875	-53.15	937500	4312500	12234	841834624000	5027	2180027	-743243008000	2115	2180023	841834624000	-25.07	2180027	68891456812	-37.69	0.4355
AF04	04	C	AF	1	1610	3				07:58:09	7.96917	40.054	40.054	AF04C	0.538667	218.157	218.696	5162	22800.2	4402	-46.5	2062500	6937500	23958	1720427264000	5474	2184480	-1196844160000	2635	2184234	1720427264000	-21.74	2184480	149880911024	-25.81	0.5396
AF04	04	C	AF	1	1610	3				07:58:09	7.96917	40.054	40.054	AF04C	0.157333	219.088	219.245	4238	-271965	3965	-50.61	937500	4125000	14558	686572928000	5160	2191760	-806082048000	2452	2191857	806082048000	-26.12	2191760	93527754707	-35.25	0.5593
AF04	04	C	AF	1	1610	3				07:58:09	7.96917	40.054	40.054	AF04C	2.272	219.475	221.747	4617	-8121.9	4078	-56.82	1125000	6375000	19880	801169984000	5551	2196053	-717567616000	2065	2196824	801169984000	-22.04	2202667	44892745701	-30.03	0.3486
AF04	04	C	AF	1	1610	3				07:58:09	7.96917	40.054	40.054	AF04C	2.03224	222.06	224.093	5093	-9190.8	4219	-57.9	1875000	8437500	18306	559199808000	5564	2222267	-537129792000	2632	2222266	559199808000	-26.21	2222267	40054897948	-31.51	0.0815
AF04	04	C	AF	1	1610	3				07:58:09	7.96917	40.054	40.054	AF04C	3.25432	224.409	227.663	5108	-9073	4020	-62	1687500	8812500	16254	307417856000	5798	2266000	-286344608000	2375	2246621	307417856000	-33.3	2266000	25023893865	-33.55	0.6735
AF04	04	C	AF	1	1610	3				07:58:09	7.96917	40.054	40.054	AF04C	0.674667	227.992	228.667	4719	-5257.6	4350	-52.14	1312500	5437500	19298	1649890304000	5682	2280827	-1323532416000	1877	2281361	1649890304000	-23.96	2280827	77807639018	-30.53	0.1344
AF04	04	C	AF	1	1610	3				07:58:09	7.96917	40.054	40.054	AF04C	1.17358	229.757	230.931	5127	-26067.3	4270	-48.23	1875000	7875000	25589	2115321600000	5615	2302427	-1505049728000	1694	2298750	2115321600000	-21.85	2308240	120994081997	-24.29	0.9089
AF04	04	C	AF	1	1610	3				07:58:09	7.96917	40.054	40.054	AF04C	1.21333	231.253	232.467	4973	-16580.2	4238	-52.04	1500000	6750000	21935	1276887296000	5629	2313467	-911774912000	1865	2313335	1276887296000	-22.93	2313467	79295907754	-27.81	0.0769
AF04	04	C	AF	1	1610	3				07:58:09	7.96917	40.054	40.054	AF04C	1.49707	232.739	234.236	4977	-5981.6	4123	-49.03	1875000	7125000	25856	1661582080000	5289	2328827	-1049862912000	2469	2328816	1661582080000	-20.53	2328827	111629776258	-23.93	0.0963
AF04	04	C	AF	1	1610	3				07:58:09	7.96917	40.054	40.054	AF04C	1.75467	234.789	236.544	4991	-17390.4	4378	-53.5	1500000	7312500	22071	1357520896000	5378	2348987	-855452416000	2001	2348978	1357520896000	-23.36	2348987	68384835909	-27.5	0.0623
AF04	04	C	AF	1	1610	3				07:58:09	7.96917	40.054	40.054	AF04C	0.904	236.795	237.699	5061	4209.4	4128	-55.73	1500000	7125000	16967	667599488000	5745	2375627	-464258176000	1808	2374849	667599488000	-28.7	2375627	50948389088	-32.93	0.8496
AF04	04	C	AF	1	1610	3				07:58:09	7.96917	40.054	40.054	AF04C	0.460853	238.045	238.506	4069	-10134.4	3228	-73.17	750000	7125000	-3405	31360896000	5065	2384960	-37537384000	1102	2384014	37537384000	-44.31	2384960	6822534629	-53.32	0.9826
AF04	04	C	AF	1	1610	3				07:58:09	7.96917	40.054	40.054	AF04C	0.151045	199.5	199.651	3185	369003	2625	-75.29	562500	1312500	-10345	17345460000	4015	1995707	-29067404000	1659	1995629	29067404000	-50.12	1995707	5410238642	-60.18	0.4643
AF04	04	C	AF	1	1610	3				07:58:09	7.96917	40.054	40.054	AF04C	0.604178	199.747	200.351	5405	-100823	4487	-67.95	4125000	13125000	2981	62875920000	5411	2001920	-96442128000	1278	2001908	96442128000	-43.35	1998747	12571225626	-46.84	0.2089
AF04	04	C	AF	1	1610	3				07:58:09	7.96917	40.054	40.054	AF04C	0.164776	200.502	200.667	5613	-106998	3955	-69.5	9937500	15375000	-4193	67327416000	5551	2005200	-97054264000	1152	2005399	97054264000	-45.84	2005200	10718168956	-53.87	0.0984
AF04	04	C	AF	1	1610	3				07:58:09	7.96917	40.054	40.054	AF04C	0.247164	215.428	215.675	4700	23777.6	4151	-56.86	2250000	4875000	10212	624485440000	5526	2154853	-585110336000	1669	2154840	624485440000	-29.57	2154853	45672459021	-39.52	0.2283
AF04	04	C	AF	1	1610	3				07:58:09	7.96917	40.054	40.054	AF04C	0.109851	228.899	229.009	3752	53490.7	3593	-56.5	562500	2437500	7012	524444736000	5035	2289200	-510313728000	2355	2289320	524444736000	-27.59	2289200	47769626217	-42.65	0.175
AF04	04	C	AF	1	1610	3				07:58:09	7.96917	40.054	40.054	AF04C	0.0823879	229.311	229.393	5107	-492978	4339	-79.2	3937500	12000000	-16900	12760759000	5360	2293733	-14464666000	3102	2293686	14464666000	-60.16	2293733	3472190988	-66.67	0.7667
AF05	05	C	AF	1	1720	3	08:28:16	8.47111	37.409	08:28:16	8.47111	37.409	74.818	AF05C	0.992	241.459	242.451	5485	32210.4	3887	-60.74	4875000	10687500	12361	330320384000	5616	2416907	-370677408000	1256	2418635	370677408000	-34.67	2416907	28790778608	-37.49	0.2339
AF05	05	C	AF	1	1720	3	08:28:16	8.47111	37.409	08:28:16	8.47111	37.409	74.818	AF05C	0.274667	242.533	242.808	5188	-167482	2980	-60.56	4500000	10500000	6997	294994368000	5578	2425600	-287927392000	1249	2426891	294994368000	-34.1	2425600	29626775805	-42.82	0.0971
AF05	05	C	AF	1	1720	3	08:28:16	8.47111	37.409	08:28:16	8.47111	37.409	74.818	AF05C	0.186667	243.048	243.235	5491	-154331	3911	-59.8	4687500	9375000	6101	425759296000	5324	2431787	-309219456000	1457	2431781	425759296000	-33.01	2431787	32395579995	-43.72	0.7
AF05	05	C	AF	1	1720	3	08:28:16	8.47111	37.409	08:28:16	8.47111	37.409	74.818	AF05C	0.493333	243.443	243.936	2742	-93277.9	2443	-64.06	375000	3562500	6022	104112400000	5478	2435173	-111642616000	1107	2438519	111642616000	-34.05	2434720	19686811445	-43.82	0.0595
AF05	05	C	AF	1	1720	3	08:28:16	8.47111	37.409	08:28:16	8.47111	37.409	74.818	AF05C	0.418667	244.147	244.565	4699	-58727.5	3625	-55.75	3937500	5625000	13622	587321472000	5482	2443307	-502484160000	1546	2443446	587321472000	-26.76	2443307	51039187559	-36.26	0.4395
AF05	05	C	AF	1	1720	3	08:28:16	8.47111	37.409	08:28:16	8.47111	37.409	74.818	AF05C	0.392	244.661	245.053	5131	-75425.8	4284	-54.35	3562500	6937500	14740	552835136000	5609	2447973	-432632576000	2651	2447903	552835136000	-29.18	2447973	60424333533	-35.08	0.3469
AF05	05	C	AF	1	1720	3	08:28:16	8.47111	37.409	08:28:16	8.47111	37.409	74.818	AF05C	0.570667	245.352	245.923	5032	-6821.9	4071	-55.91	2250000	7312500	14800	355667648000	5287	2454373	-366155584000	2442	2454454	366155584000	-30.75	2457760	50353529441	-35.03	0.743
AF05	05	C	AF	1	1720	3	08:28:16	8.47111	37.409	08:28:16	8.47111	37.409	74.818	AF05C	0.869333	246.173	247.043	4803	-25463.3	3918	-52.66	3000000	7125000	19877	612479488000	5442	2469840	-522959392000	1437	2467010	612479488000	-29.02	2469173	73326702663	-29.94	0.8558
AF05	05	C	AF	1	1720	3	08:28:16	8.47111	37.409	08:28:16	8.47111	37.409	74.818	AF05C	0.741333	247.213	247.955	5319	-231	4292	-45.86	3375000	7125000	25983	1341326592000	5372	2478133	-1091071872000	2212	2474377	1341326592000	-23.28	2478133	160034906227	-23.85	0.8094
AF05	05	C	AF	1	1720	3	08:28:16	8.47111	37.409	08:28:16	8.47111	37.409	74.818	AF05C	0.264	248.213	248.477	4360	24977.8	3875	-49.3	937500	4875000	18086	904273408000	5172	2483680	-734309952000	0.97	2483357	904273408000	-21.75	2483680	105558820345	-31.95	0.5859
AF05	05	C	AF	1	1720	3	08:28:16	8.47111	37.409	08:28:16	8.47111	37.409	74.818	AF05C	0.698667	248.656	249.355	4103	-67294.3	3513	-43.42	750000	4500000	28171	1730489344000	5161	2489440	-1720153216000	1926	2490292	1730489344000	-15.44	2489440	211268760619	-21.7	0.4122
AF05	05	C	AF	1	1720	3	08:28:16	8.47111	37.409	08:28:16	8.47111	37.409	74.818	AF05C	0.6	249.955	250.555	3784	-4865.9	3370	-47.61	562500	4125000	23322	953997952000	5027	2503253	-1222875392000	1578	2502947	1222875392000	-20.85	2503253	134184420480	-26.3	0.6178
AF05	05	C	AF	1	1720	3	08:28:16	8.47111	37.409	08:28:16	8.47111	37.409	74.818	AF05C	0.76309	250.747	251.51	4657	-17813.4	4103	-52.29	1312500	4875000	19677	871291008000	5705	2507760	-794602240000	1487	2507918	871291008000	-25.69	2507760	76617062962	-30.13	0.0385
AF05	05	C	AF	1	1720	3	08:28:16	8.47111	37.409	08:28:16	8.47111	37.409	74.818	AF05C	0.269333	251.923	252.192	4810	6061.9	3589	-54.69	937500	8437500	12779	372046752000	5037	2521413	-475301824000	1628	2520392	475301824000	-29.5	2521413	58035449061	-37.06	0.8119
AF05	05	C	AF	1	1720	3	08:28:16	8.47111	37.409	08:28:16	8.47111	37.409	74.818	AF05C	0.373333	252.419	252.792	4416	-56962.4	3408	-62.12	3375000	6375000	6762	225408512000	5278	2526693	-291830688000	1909	2527074	291830688000	-38.27	2526693	24988573463	-42.96	0.6714
AF05	05	C	AF	1	1720	3	08:28:16	8.47111	37.409	08:28:16	8.47111	37.409	74.818	AF05C	0.509333	253.272	253.781	2611	-28415.7	2297	-67.84	375000	937500	2377	42742712000	4656	2532987	-75658304000	1154	2535112	75658304000	-44	2532987	12703552095	-47.49	0.0524
AF05	05	C	AF	1	1720	3	08:28:16	8.47111	37.409	08:28:16	8.47111	37.409	74.818	AF05C	0.325333	254.096	254.421	2450	-54262.4	2111	-67.02	375000	750000	1263	37953776000	2781	2542800	-49996972000	1435	2542333	49996972000	-43.38	2542800	14238997180	-48.45	0.5656
AF05	05	C	AF	1	1720	3	08:28:16	8.47111	37.409	08:28:16	8.47111	37.409	74.818	AF05C	0.317333	259.512	259.829	2153	-8670.5	1925	-75.42	187500	562500	-7279	19973314000	3876	2596107	-19376956000	1302	2595634	19973314000	-48.32	2596107	5364383217	-57.03	0.3051
AF05	05	C	AF	1	1720	3	08:28:16	8.47111	37.409	08:28:16	8.47111	37.409	74.818	AF05C	0.341333	260.149	260.491	2374	-36135.8	2082	-70.76	375000	750000	-2271	30031278000	3269	2602773	-29567928000	1330	2603642	30031278000	-45.5	2602773	9021797895	-52.2	0.375
AF05	05	C	AF	1	1720	3	08:28:16	8.47111	37.409	08:28:16	8.47111	37.409	74.818	AF05C	0.354667	260.885	261.24	2417	47186	2125	-67.13	375000	750000	1497	42722440000	3080	2609707	-57037204000	1573	2609705	57037204000	-43.57	2611707	13857090325	-48.31	0.803
AF05	05	C	AF	1	1720	3	08:28:16	8.47111	37.409	08:28:16	8.47111	37.409	74.818	AF05C	0.357333	261.661	262.019	2362	41327.4	2075	-69.31	375000	750000	-0.622	35108664000	2602	2619013	-32283372000	1276	2618954	35108664000	-44.72	2618293	10800206078	-50.44	0.4701
AF05	05	C	AF	1	1720	3	08:28:16	8.47111	37.409	08:28:16	8.47111	37.409	74.818	AF05C	0.970667	262.483	263.453	2335	-5158.4	2175	-79.95	187500	562500	-6952	17395640000	4397	2625280	-18447598000	1302	2632624	18447598000	-47.53	2632640	3186535861	-56.7	0.8044
AF05	05	C	AF	1	1720	3	08:28:16	8.47111	37.409	08:28:16	8.47111	37.409	74.818	AF05C	1.216	263.947	265.163	2435	10896.8	2232	-80.24	187500	750000	-6265	15290628000	5074	2640107	-15558075000	0.994	2640116	15558075000	-49.18	2640133	3058849203	-56.08	0.0527
AF05	05	C	AF	1	1720	3	08:28:16	8.47111	37.409	08:28:16	8.47111	37.409	74.818	AF05C	0.8	265.656	266.456	2413	-19591.7	2108	-76.47	375000	750000	-4302	24753754000	4545	2657040	-19876404000	1199	2659930	24753754000	-47.8	2657040	4731264029	-54.11	0.06
AF05	05	C	AF	1	1720	3	08:28:16	8.47111	37.409	08:28:16	8.47111	37.409	74.818	AF05C	1.29074	268.276	269.566	4385	-16582.7	3124	-79.16	3187500	9187500	-4923	22118084000	5220	2683387	-22394084000	1368	2689684	22394084000	-53.47	2683387	3468297364	-54.73	0.0476
AF05	05	C	AF	1	1720	3	08:28:16	8.47111	37.409	08:28:16	8.47111	37.409	74.818	AF05C	0.336	269.96	270.296	2393	142340	2127	-68.11	375000	750000	0.319	38823936000	2849	2701413	-40253356000	1475	2700422	40253356000	-44	2702960	12371555029	-49.53	10000
AF05	05	C	AF	1	1720	3	08:28:16	8.47111	37.409	08:28:16	8.47111	37.409	74.818	AF05C	0.357333	274.349	274.707	4225	-51073.1	3398	-71.88	2062500	8250000	-3219	44506604000	5738	2743600	-54130952000	1218	2745927	54130952000	-41.37	2745760	8001647207	-53.04	0.6316
AF05	05	C	AF	1	1720	3	08:28:16	8.47111	37.409	08:28:16	8.47111	37.409	74.818	AF05C	0.337392	274.908	275.245	2859	201933	2843	-69.42	375000	3562500	-0.998	47598716000	5763	2750187	-46543628000	1254	2750209	47598716000	-42.94	2749573	10632153497	-50.82	0.1429
AF05	05	C	AF	1	1720	3	08:28:16	8.47111	37.409	08:28:16	8.47111	37.409	74.818	AF05C	0.770667	275.427	276.197	5123	5313.2	3789	-71.98	3562500	9187500	0.026	59292208000	5660	2754987	-62464352000	1079	2759995	62464352000	-46.91	2758427	7928636967	-49.79	0.5398
AF05	05	C	AF	1	1720	3	08:28:16	8.47111	37.409	08:28:16	8.47111	37.409	74.818	AF05C	0.300496	276.283	276.583	2912	-45833.3	2093	-67.29	375000	5437500	0.63	82880392000	4774	2763253	-81116488000	1191	2763192	82880392000	-44.08	2763253	13706736926	-49.12	0.1429
AF05	05	C	AF	1	1720	3	08:28:16	8.47111	37.409	08:28:16	8.47111	37.409	74.818	AF05C	0.151045	239.921	240.072	2508	-412842	2344	-76.73	375000	937500	-11865	24220906000	5119	2399973	-19664172000	1331	2399884	24220906000	-48.9	2399973	4656414743	-61.49	0.5091
AF05	05	C	AF	1	1720	3	08:28:16	8.47111	37.409	08:28:16	8.47111	37.409	74.818	AF05C	0.137313	240.209	240.346	2523	7476.4	2114	-72.2	375000	750000	-7740	33169100000	3339	2402640	-33271104000	1287	2402636	33271104000	-46.35	2402640	7824721218	-57.39	0.4
AF05	05	C	AF	1	1720	3	08:28:16	8.47111	37.409	08:28:16	8.47111	37.409	74.818	AF05C	0.186667	240.39	240.577	2751	479445	2644	-70.16	375000	1312500	-4325	42681696000	4444	2404880	-46763096000	1108	2404780	46763096000	-43.47	2404347	9798190634	-54.11	0.2319
AF05	05	C	AF	1	1720	3	08:28:16	8.47111	37.409	08:28:16	8.47111	37.409	74.818	AF05C	0.134527	240.706	240.841	2532	-168022	2146	-71.56	375000	937500	-7100	23459660000	4070	2407200	-41239280000	1285	2407144	41239280000	-45.29	2407200	8234003535	-57.04	0.1
AF05	05	C	AF	1	1720	3	08:28:16	8.47111	37.409	08:28:16	8.47111	37.409	74.818	AF05C	0.271841	240.967	241.239	4814	73744.6	3594	-73.17	6562500	10312500	-5698	69908128000	5421	2412373	-57463632000	1096	2411783	69908128000	-48.26	2409707	6869836539	-55.56	0.0099
AF05	05	C	AF	1	1720	3	08:28:16	8.47111	37.409	08:28:16	8.47111	37.409	74.818	AF05C	0.0961192	274.07	274.166	2375	-244357	2243	-77.52	375000	750000	-14566	15098787000	3836	2741013	-13207238000	1299	2740994	15098787000	-53.04	2741013	4318386234	-64.1	0.3143
AG01	01	A	AG	1	2135	3	09:23:40	9.39444	29.58	09:29:26	9.49056	33.549	63.129	AG01A	0.194667	277.565	277.76	3290	-14650.3	2197	-74.54	562500	2062500	-8458	23065914000	4568	2775867	-40273508000	0.961	2776142	40273508000	-46.58	2775867	5889125369	-58.34	0.1096
AG01	01	A	AG	1	2135	3	09:23:40	9.39444	29.58	09:29:26	9.49056	33.549	63.129	AG01A	0.197333	278.405	278.603	2424	-127312	2102	-69.12	375000	750000	-2983	41232996000	4277	2784800	-38390548000	1436	2784689	41232996000	-43.48	2785307	11014020460	-52.85	0.6351
AG01	01	A	AG	1	2135	3	09:23:40	9.39444	29.58	09:29:26	9.49056	33.549	63.129	AG01A	0.432	279.645	280.077	5282	35206.7	3936	-59.39	3000000	10312500	10095	173427520000	5398	2797680	-171780512000	1154	2799982	173427520000	-35.66	2797733	33513507543	-39.78	0.2919
AG01	01	A	AG	1	2135	3	09:23:40	9.39444	29.58	09:29:26	9.49056	33.549	63.129	AG01A	0.189333	280.125	280.315	5227	-154371	2621	-69.75	5625000	11812500	-3793	57606760000	5454	2803013	-60230980000	0.991	2802552	60230980000	-43.09	2803013	10278727094	-53.63	0.9296
AG01	01	A	AG	1	2135	3	09:23:40	9.39444	29.58	09:29:26	9.49056	33.549	63.129	AG01A	0.240033	280.421	280.661	3190	-79873.5	2276	-68.47	375000	3562500	-1490	85607648000	5077	2805200	-73273408000	0.963	2806388	85607648000	-41.77	2804267	11962063724	-51.28	0.0222
AG01	01	A	AG	1	2135	3	09:23:40	9.39444	29.58	09:29:26	9.49056	33.549	63.129	AG01A	0.232	281.715	281.947	4600	-84780.8	3386	-71.1	2812500	9937500	-4270	36923768000	4914	2817493	-44470376000	1529	2818935	44470376000	-46.2	2817493	8760307311	-54.13	0.1494
AG01	01	A	AG	1	2135	3	09:23:40	9.39444	29.58	09:29:26	9.49056	33.549	63.129	AG01A	0.598796	282.136	282.735	5905	14262.5	4093	-62.9	4875000	12375000	8004	225660928000	5464	2825653	-248212320000	1556	2826942	248212320000	-37.56	2822053	22507206185	-41.82	0.1161
AG01	01	A	AG	1	2135	3	09:23:40	9.39444	29.58	09:29:26	9.49056	33.549	63.129	AG01A	0.650667	283.525	284.176	5275	-71936.3	4172	-60.43	4500000	12937500	10834	198034128000	5592	2836747	-147482912000	0.847	2836595	198034128000	-33.37	2836747	29911083316	-38.99	0.2263
AG01	01	A	AG	1	2135	3	09:23:40	9.39444	29.58	09:29:26	9.49056	33.549	63.129	AG01A	0.485333	284.221	284.707	4107	-110286	4029	-51.87	375000	9750000	18143	388791552000	5280	2842933	-450990656000	1949	2842962	450990656000	-27.24	2842667	79608608877	-31.76	0.0934
AG01	01	A	AG	1	2135	3	09:23:40	9.39444	29.58	09:29:26	9.49056	33.549	63.129	AG01A	1.76061	285.055	286.816	2837	-1257	2897	-50.37	187500	7500000	25217	462719104000	3639	2862187	-481044416000	1786	2864805	481044416000	-23.53	2862187	95252576817	-24.6	0.6606
AG01	01	A	AG	1	2135	3	09:23:40	9.39444	29.58	09:29:26	9.49056	33.549	63.129	AG01A	1.21867	287.107	288.325	4270	-59125.9	3357	-44.88	3937500	8250000	29118	1211334656000	5037	2878347	-1058991360000	1485	2879536	1211334656000	-16.11	2877333	179622596320	-20.69	0.5142
AG01	01	A	AG	1	2135	3	09:23:40	9.39444	29.58	09:29:26	9.49056	33.549	63.129	AG01A	1.03353	288.612	289.645	3148	-16152	3151	-45.24	375000	7312500	28031	1599619840000	5315	2894320	-1533737088000	1631	2893844	1599619840000	-12.06	2887467	171509942339	-21.81	0.1292
AG01	01	A	AG	1	2135	3	09:23:40	9.39444	29.58	09:29:26	9.49056	33.549	63.129	AG01A	1.45864	289.861	291.32	2895	17009.4	3884	-52.83	375000	1312500	21934	517856480000	3407	2911253	-494675072000	1743	2911975	517856480000	-23.29	2906240	71805679981	-27.88	0.522
AG01	01	A	AG	1	2135	3	09:23:40	9.39444	29.58	09:29:26	9.49056	33.549	63.129	AG01A	2.09333	291.699	293.792	4567	6603.5	3984	-54.49	5437500	10312500	21849	352540768000	4551	2934533	-332962208000	1956	2929979	352540768000	-29.26	2924667	59275691708	-27.97	0.3661
AG01	01	A	AG	1	2135	3	09:23:40	9.39444	29.58	09:29:26	9.49056	33.549	63.129	AG01A	1.08477	294.214	295.299	2004	-26593.6	1774	-70.56	187500	562500	2921	26133426000	3048	2946453	-27388162000	1015	2946211	27388162000	-45.35	2952480	9340096959	-46.88	0.9532
AG01	01	A	AG	1	2135	3	09:23:40	9.39444	29.58	09:29:26	9.49056	33.549	63.129	AG01A	1.08477	295.697	296.782	2240	2372.7	2186	-78.9	375000	750000	-5416	19751604000	5980	2962213	-18842962000	1141	2962220	19751604000	-47.92	2962213	3554890991	-55.27	0.4828
AG01	01	A	AG	1	2135	3	09:23:40	9.39444	29.58	09:29:26	9.49056	33.549	63.129	AG01A	3.30936	297.496	300.805	5338	-40734.3	3359	-71.22	5625000	12937500	7112	75093088000	5367	3005600	-87097952000	1902	3005477	87097952000	-40.29	2997333	8630985753	-42.72	0.6761
AG01	01	A	AG	1	2135	3	09:23:40	9.39444	29.58	09:29:26	9.49056	33.549	63.129	AG01A	0.461333	301.133	301.595	2436	-10661.1	1892	-71.55	187500	750000	-1780	29777588000	3085	3011467	-29879714000	1257	3011907	29879714000	-47.16	3011467	8392114234	-51.52	0.0233
AG01	01	A	AG	1	2135	3	09:23:40	9.39444	29.58	09:29:26	9.49056	33.549	63.129	AG01A	1.84803	302.096	303.944	3537	-17394.9	2912	-71.91	562500	7312500	3893	117204688000	5413	3025387	-119761408000	1621	3025383	119761408000	-32.44	3025387	7903903944	-46.01	0.2395
AG01	01	A	AG	1	2135	3	09:23:40	9.39444	29.58	09:29:26	9.49056	33.549	63.129	AG01A	0.813333	304.251	305.064	6131	-68368.1	4038	-64.36	8437500	14062500	7882	486731072000	5855	3045520	-409393984000	1093	3045509	486731072000	-33.19	3044213	19100522478	-41.92	0.2098
AG01	01	C	AG	1	2135	3	09:23:40	9.39444	29.58	09:29:26	9.49056	33.549	63.129	AG01C	0.453333	306.805	307.259	2238	24725.4	1896	-69.93	375000	750000	-0.216	44602128000	2856	3068560	-43425344000	1241	3068428	44602128000	-42.96	3068133	10010501278	-50.07	0.0176
AG01	01	C	AG	1	2135	3	09:23:40	9.39444	29.58	09:29:26	9.49056	33.549	63.129	AG01C	0.425671	307.794	308.22	2494	47566.9	2042	-73.92	375000	750000	-4497	33322608000	4892	3078453	-40460336000	0.945	3078462	40460336000	-44.72	3078453	6345108646	-54.3	0.1195
AG01	01	C	AG	1	2135	3	09:23:40	9.39444	29.58	09:29:26	9.49056	33.549	63.129	AG01C	0.642268	309.195	309.837	4938	73938.4	2887	-67.22	5812500	8250000	3989	272087168000	5085	3092320	-240514512000	1288	3092319	272087168000	-31.45	3092320	13575524832	-45.91	0.0542
AG01	01	C	AG	1	2135	3	09:23:40	9.39444	29.58	09:29:26	9.49056	33.549	63.129	AG01C	0.755223	313.026	313.781	4592	57602.2	3073	-72.38	1312500	9562500	-0.476	69615144000	5471	3137760	-56442148000	0.965	3132529	69615144000	-43.04	3136480	7543896534	-50.31	0.8262
AG01	01	C	AG	1	2135	3	09:23:40	9.39444	29.58	09:29:26	9.49056	33.549	63.129	AG01C	0.233432	313.987	314.221	4194	-87023.5	3391	-68.36	562500	7125000	-1575	60062028000	5055	3141573	-66287172000	1110	3141767	66287172000	-41.75	3141200	12007294695	-51.37	0.5698
AG01	01	C	AG	1	2135	3	09:23:40	9.39444	29.58	09:29:26	9.49056	33.549	63.129	AG01C	0.496	314.421	314.917	5283	-152666	4389	-63.02	6187500	10687500	7090	123521112000	5732	3147920	-124794328000	1879	3147879	124794328000	-37.48	3144667	22215896044	-42.75	0.0914
AG01	01	C	AG	1	2135	3	09:23:40	9.39444	29.58	09:29:26	9.49056	33.549	63.129	AG01C	0.845333	315.104	315.949	4815	95175.8	3934	-61.97	1125000	10687500	10429	134247728000	5552	3152693	-142215664000	2077	3152752	142215664000	-37.22	3153120	24903032310	-39.44	0.2437
AG01	01	C	AG	1	2135	3	09:23:40	9.39444	29.58	09:29:26	9.49056	33.549	63.129	AG01C	1.31849	316.225	317.544	4610	19582.2	3444	-66.52	1125000	11812500	7814	86540680000	5326	3171013	-56686748000	1209	3174521	86540680000	-39.89	3169307	14811926378	-42.03	0.5344
AG01	01	C	AG	1	2135	3	09:23:40	9.39444	29.58	09:29:26	9.49056	33.549	63.129	AG01C	2.0597	317.86	319.919	5294	-26843.3	3887	-72.16	6937500	13125000	4101	50659728000	5423	3195253	-46146192000	2292	3195278	50659728000	-44.47	3183493	7742184538	-45.72	0.2374
AG01	01	C	AG	1	2135	3	09:23:40	9.39444	29.58	09:29:26	9.49056	33.549	63.129	AG01C	0.823879	320.276	321.1	3319	-6334.6	2645	-70.49	375000	6562500	1801	54951304000	5316	3203253	-48361112000	1264	3202883	54951304000	-42.21	3203253	9290349659	-48.12	0.0584
AG01	01	C	AG	1	2135	3	09:23:40	9.39444	29.58	09:29:26	9.49056	33.549	63.129	AG01C	0.754667	321.664	322.419	4762	-41477.1	3789	-62.82	6375000	9937500	9081	132681744000	5333	3217600	-130830880000	1511	3223015	132681744000	-37.61	3223120	22714960889	-40.73	0.8582
AG01	01	C	AG	1	2135	3	09:23:40	9.39444	29.58	09:29:26	9.49056	33.549	63.129	AG01C	0.972629	322.638	323.611	5179	6464.6	4383	-63.7	4312500	11250000	9308	118766656000	5499	3233413	-120596840000	1117	3231711	120596840000	-38.89	3226587	20521600923	-40.51	0.0192
AG01	01	C	AG	1	2135	3	09:23:40	9.39444	29.58	09:29:26	9.49056	33.549	63.129	AG01C	0.458667	324.248	324.707	4711	-61781.6	4104	-62.8	3937500	6187500	6945	136075680000	5088	3245120	-134658800000	2655	3245060	136075680000	-36.86	3242507	22763985864	-42.88	0
AG01	01	C	AG	1	2135	3	09:23:40	9.39444	29.58	09:29:26	9.49056	33.549	63.129	AG01C	1.34354	325.206	326.549	2911	2651.2	3925	-52.71	187500	6375000	21702	1030061248000	5345	3263333	-1018203392000	1329	3263322	1030061248000	-15.74	3252587	72806050832	-28.11	0.0378
AG01	01	C	AG	1	2135	3	09:23:40	9.39444	29.58	09:29:26	9.49056	33.549	63.129	AG01C	0.541751	326.779	327.32	4129	-63109.1	3330	-64.05	3000000	10875000	6414	78998584000	5048	3270427	-84196960000	1879	3270405	84196960000	-39.47	3268293	19652089951	-43.43	0.0891
AG01	01	C	AG	1	2135	3	09:23:40	9.39444	29.58	09:29:26	9.49056	33.549	63.129	AG01C	1.00533	327.584	328.589	3928	36252.5	3211	-57.58	3187500	5812500	15565	253171200000	4858	3285627	-226321920000	1678	3285634	253171200000	-29.9	3276587	41507895448	-34.25	0.0718
AG01	01	C	AG	1	2135	3	09:23:40	9.39444	29.58	09:29:26	9.49056	33.549	63.129	AG01C	0.24	329.013	329.253	2841	-171511	2271	-67.21	562500	1125000	-0.282	70861608000	4377	3290587	-86167632000	1530	3290580	86167632000	-40.35	3290587	13667362423	-50.12	0.1798
AG01	01	C	AG	1	2135	3	09:23:40	9.39444	29.58	09:29:26	9.49056	33.549	63.129	AG01C	0.96	329.659	330.619	2159	-13207.9	1902	-67.4	187500	562500	5565	62525652000	2837	3301360	-56401320000	1284	3301205	62525652000	-37.71	3300853	13421767323	-44.26	0.4444
AG01	01	C	AG	1	2135	3	09:23:40	9.39444	29.58	09:29:26	9.49056	33.549	63.129	AG01C	1.61558	331	332.616	5570	11593.1	3830	-70.65	6562500	10687500	4560	56404756000	5233	3310587	-53589560000	1666	3318065	56404756000	-42.33	3321813	9221776086	-45.26	0.7306
AG01	01	C	AG	1	2135	3	09:23:40	9.39444	29.58	09:29:26	9.49056	33.549	63.129	AG01C	1.75761	333.307	335.065	2494	-32393.8	3020	-38.21	187500	750000	37370	2147483648000	4145	3346080	-2147483648000	1624	3345244	2147483648000	-5.71	3336347	385525225085	-12.47	0.1854
AG01	01	C	AG	1	2135	3	09:23:40	9.39444	29.58	09:29:26	9.49056	33.549	63.129	AG01C	0.378667	335.544	335.923	4158	-71797.8	2999	-69.18	1687500	9562500	-0.243	59135328000	5164	3356053	-94139008000	0.972	3355928	94139008000	-40.51	3356053	10924296043	-50.09	0.162
AG01	01	C	AG	1	2135	3	09:23:40	9.39444	29.58	09:29:26	9.49056	33.549	63.129	AG01C	0.352	336.48	336.832	2369	525.2	2103	-68.41	375000	750000	0.212	47789400000	5008	3365520	-40684676000	1406	3365500	47789400000	-43.1	3365467	11963443832	-49.62	0.1894
AG01	01	C	AG	1	2135	3	09:23:40	9.39444	29.58	09:29:26	9.49056	33.549	63.129	AG01C	1.36536	337.701	339.067	5871	5953.3	3357	-67.65	5812500	13500000	6835	261956976000	4289	3381627	-243091888000	4289	3381620	261956976000	-37.77	3385493	12955821801	-43.04	0.6211
AG01	01	A	AG	1	2135	3	09:23:40	9.39444	29.58	09:29:26	9.49056	33.549	63.129	AG01A	0.186667	279.236	279.423	3447	329374	2585	-73.59	750000	2062500	-7750	30483572000	3813	2793813	-24993822000	1264	2793874	30483572000	-46.55	2793813	6630437810	-57.5	0.7826
AG01	01	A	AG	1	2135	3	09:23:40	9.39444	29.58	09:29:26	9.49056	33.549	63.129	AG01A	0.186667	278.865	279.052	3308	-141888	2673	-76.71	375000	4312500	-10874	21027934000	5067	2789333	-25700136000	1637	2789752	25700136000	-49.79	2789333	4511935020	-60.84	0.3623
AG01	01	A	AG	1	2135	3	09:23:40	9.39444	29.58	09:29:26	9.49056	33.549	63.129	AG01A	0.186667	281.213	281.4	5361	-110744	2375	-64.49	4312500	10125000	1352	220213120000	5352	2813947	-214458368000	1414	2813905	220213120000	-36.28	2813947	18497476398	-48.59	0.971
AG01	01	A	AG	1	2135	3	09:23:40	9.39444	29.58	09:29:26	9.49056	33.549	63.129	AG01A	0.464079	282.817	283.281	5447	-21329	4350	-59.88	2812500	11437500	9913	255091952000	5732	2830533	-203026384000	1933	2831237	255091952000	-38.73	2830240	32139049363	-39.83	0.4451
AG01	01	C	AG	1	2135	3	09:23:40	9.39444	29.58	09:29:26	9.49056	33.549	63.129	AG01C	0.370746	308.536	308.907	3860	-26324.5	2892	-73.84	562500	6000000	-4996	28913208000	5024	3085840	-70371696000	1132	3085873	70371696000	-45.47	3085840	6412446753	-54.81	0.1295
AG01	01	C	AG	1	2135	3	09:23:40	9.39444	29.58	09:29:26	9.49056	33.549	63.129	AG01C	0.151045	310.266	310.417	2294	-210144	1943	-75.09	187500	562500	-10141	20165250000	3330	3103067	-33122630000	1023	3103151	33122630000	-48.03	3103067	5589198351	-59.9	0.2679
AG01	01	C	AG	1	2135	3	09:23:40	9.39444	29.58	09:29:26	9.49056	33.549	63.129	AG01C	0.260895	310.953	311.214	2554	39661.1	2426	-75.94	375000	937500	-8640	22293364000	5265	3109893	-26888306000	1260	3110014	26888306000	-45.96	3111387	5040192106	-58.43	0.7113
AG01	01	C	AG	1	2135	3	09:23:40	9.39444	29.58	09:29:26	9.49056	33.549	63.129	AG01C	0.31582	311.68	311.996	2310	-58907	2268	-77.78	375000	562500	-9671	22309474000	5399	3117707	-26208746000	1214	3117696	26208746000	-46.75	3117707	4103084893	-59.38	0.2821
AG01	01	C	AG	1	2135	3	09:23:40	9.39444	29.58	09:29:26	9.49056	33.549	63.129	AG01C	0.20597	312.463	312.669	2040	100840	2223	-77.59	187500	562500	-11343	19960290000	4193	3125280	-20937336000	1203	3125270	20937336000	-48.06	3125280	4196797505	-61.04	0.3158
AG01	01	C	AG	1	2135	3	09:23:40	9.39444	29.58	09:29:26	9.49056	33.549	63.129	AG01C	0.123582	336.026	336.15	4713	52080.3	2744	-71.71	3937500	7312500	-7601	40806676000	4895	3360747	-62576868000	1015	3360932	62576868000	-48.1	3360747	8180918505	-57.46	0.3913
AG02	02	A	AG	1	2005	3	08:54:57	8.91583	36.801	09:00:44	9.01222	33.964	70.765	AG02A	0.34114	343.059	343.4	4375	2223.5	2435	-69.63	3187500	8812500	-1171	86524456000	5036	3433413	-70587520000	0.981	3431187	86524456000	-42.77	3430987	10372565696	-50.99	0.1181
AG02	02	A	AG	1	2005	3	08:54:57	8.91583	36.801	09:00:44	9.01222	33.964	70.765	AG02A	0.137313	343.537	343.674	2753	-271572	2404	-70.76	562500	937500	-6299	28965340000	5013	3436000	-34829448000	1090	3436100	34829448000	-45.95	3436000	9020444588	-56.16	0.46
AG02	02	A	AG	1	2005	3	08:54:57	8.91583	36.801	09:00:44	9.01222	33.964	70.765	AG02A	0.389177	344.576	344.965	2448	16468.9	2073	-65.08	375000	750000	3952	53796540000	2674	3446507	-62628612000	1294	3446651	62628612000	-41.61	3446507	17440752141	-45.91	0.1931
AG02	02	A	AG	1	2005	3	08:54:57	8.91583	36.801	09:00:44	9.01222	33.964	70.765	AG02A	0.349333	345.264	345.613	2419	38594	2075	-65.56	375000	750000	3033	50782560000	2731	3453253	-57056420000	1388	3453085	57056420000	-42	3453253	16534430534	-46.84	0.1756
AG02	02	A	AG	1	2005	3	08:54:57	8.91583	36.801	09:00:44	9.01222	33.964	70.765	AG02A	0.499941	347.135	347.635	4577	33045.9	3409	-73.22	2437500	9375000	-3093	37901296000	4969	3471973	-42155308000	1237	3472558	42155308000	-47.45	3473840	6869290425	-52.91	0.4973
AG02	02	A	AG	1	2005	3	08:54:57	8.91583	36.801	09:00:44	9.01222	33.964	70.765	AG02A	0.210708	347.821	348.032	3353	111500	3070	-68.07	562500	6562500	-1648	69487320000	5099	3479680	-78255352000	1659	3479682	78255352000	-42.04	3479680	12467339520	-51.49	0.6962
AG02	02	A	AG	1	2005	3	08:54:57	8.91583	36.801	09:00:44	9.01222	33.964	70.765	AG02A	1.58133	348.565	350.147	5161	-18975.9	4310	-54.48	3187500	6562500	20649	695363264000	5255	3489440	-539492736000	2632	3492489	695363264000	-29.46	3489440	59058086256	-29.22	0.2395
AG02	02	A	AG	1	2005	3	08:54:57	8.91583	36.801	09:00:44	9.01222	33.964	70.765	AG02A	0.618667	350.416	351.035	3279	-15847.1	2921	-66.67	375000	3375000	4389	67708608000	5348	3505707	-110484768000	1406	3504667	110484768000	-39.26	3505707	14483645519	-45.51	0.25
AG02	02	A	AG	1	2005	3	08:54:57	8.91583	36.801	09:00:44	9.01222	33.964	70.765	AG02A	0.402667	351.477	351.88	2213	-41154.6	1947	-65.99	187500	562500	3211	58132460000	2755	3515707	-53956744000	1245	3515421	58132460000	-39.55	3515707	15694440003	-46.67	0.2318
AG02	02	A	AG	1	2005	3	08:54:57	8.91583	36.801	09:00:44	9.01222	33.964	70.765	AG02A	0.589333	352.149	352.739	2551	10957.6	2162	-70.7	187500	750000	0.148	46066424000	5218	3521973	-81956592000	1317	3521971	81956592000	-39.98	3521973	9149526546	-49.71	0.0814
AG02	02	A	AG	1	2005	3	08:54:57	8.91583	36.801	09:00:44	9.01222	33.964	70.765	AG02A	1.09413	353.039	354.133	2534	-25450.6	2352	-72.33	375000	750000	1190	50533248000	4923	3531520	-56827824000	1265	3531524	56827824000	-40.15	3531520	7625306156	-48.6	0.1024
AG02	02	A	AG	1	2005	3	08:54:57	8.91583	36.801	09:00:44	9.01222	33.964	70.765	AG02A	1.53955	354.508	356.048	2337	-58139.6	2283	-71.58	187500	750000	3428	51718336000	4780	3556027	-53042772000	1368	3545744	53042772000	-40.64	3552613	8302974425	-46.38	0.4887
AG02	02	A	AG	1	2005	3	08:54:57	8.91583	36.801	09:00:44	9.01222	33.964	70.765	AG02A	0.630497	356.431	357.061	2474	19044.5	2152	-70.52	375000	750000	0.618	70478264000	4645	3564907	-58178516000	1330	3564783	70478264000	-40.08	3564907	9447185420	-49.14	0.0932
AG02	02	A	AG	1	2005	3	08:54:57	8.91583	36.801	09:00:44	9.01222	33.964	70.765	AG02A	0.325333	357.496	357.821	2396	-48209	1953	-67.1	187500	750000	1184	72693224000	2719	3575573	-70830960000	1338	3575577	72693224000	-38.36	3575680	13953089951	-48.62	0.2213
AG02	02	A	AG	1	2005	3	08:54:57	8.91583	36.801	09:00:44	9.01222	33.964	70.765	AG02A	1.46835	358.161	359.629	2638	-60366.9	2494	-73.81	187500	1125000	0.988	45269176000	2807	3582000	-50251668000	1390	3581896	50251668000	-41.29	3582853	6450875330	-48.78	0.0836
AG02	02	A	AG	1	2005	3	08:54:57	8.91583	36.801	09:00:44	9.01222	33.964	70.765	AG02A	1.31821	359.987	361.305	4578	-58458.3	2967	-56.21	1312500	5625000	18118	1086316672000	5977	3609707	-721584512000	1425	3609431	1086316672000	-25.69	3609707	49188224663	-31.6	0.7465
AG02	02	A	AG	1	2005	3	08:54:57	8.91583	36.801	09:00:44	9.01222	33.964	70.765	AG02A	0.835925	361.843	362.679	4370	51711.2	3860	-51.12	1500000	6562500	21235	1437189120000	5659	3620827	-1515748352000	1615	3622802	1515748352000	-19.17	3621573	87503199520	-28.58	0.377
AG02	02	A	AG	1	2005	3	08:54:57	8.91583	36.801	09:00:44	9.01222	33.964	70.765	AG02A	0.568	363.037	363.605	4348	30527.4	3919	-43.67	937500	6750000	27024	2147483648000	4890	3631147	-2147483648000	2430	3631139	2147483648000	-12.76	3631147	206837109645	-22.78	0.1362
AG02	02	A	AG	1	2005	3	08:54:57	8.91583	36.801	09:00:44	9.01222	33.964	70.765	AG02A	2.096	364.528	366.624	4970	15263.6	4326	-50.63	1312500	7125000	25714	2136246528000	5526	3646213	-2023302272000	2129	3649106	2136246528000	-21.87	3646213	93161678449	-24.04	0.0445
AG02	02	A	AG	1	2005	3	08:54:57	8.91583	36.801	09:00:44	9.01222	33.964	70.765	AG02A	2.624	366.955	369.579	5042	-29763.2	4152	-46.73	1875000	6750000	30591	2147483648000	5537	3684160	-1957288320000	2548	3684301	2147483648000	-17.18	3685173	146327492040	-19.14	0.5955
AG02	02	A	AG	1	2005	3	08:54:57	8.91583	36.801	09:00:44	9.01222	33.964	70.765	AG02A	0.392	370.096	370.488	3970	-50650.1	3523	-44.86	562500	4500000	24226	1446880768000	5119	3702133	-1189321856000	1796	3701391	1446880768000	-18.11	3702133	180561961729	-25.57	0.2993
AG02	02	A	AG	1	2005	3	08:54:57	8.91583	36.801	09:00:44	9.01222	33.964	70.765	AG02A	1.87467	370.8	372.675	4643	-64072.2	3894	-43.64	1125000	6375000	32222	2147483648000	4901	3724933	-1480881408000	2447	3709084	2147483648000	-15.21	3724587	206833450757	-17.6	0.8848
AG02	02	A	AG	1	2005	3	08:54:57	8.91583	36.801	09:00:44	9.01222	33.964	70.765	AG02A	2.184	373.024	375.208	4252	-13194.5	3825	-45.4	937500	5062500	31121	2147483648000	5486	3739627	-1357416192000	2572	3740711	2147483648000	-18.11	3739627	167940746520	-18.74	0.4298
AG02	02	A	AG	1	2005	3	08:54:57	8.91583	36.801	09:00:44	9.01222	33.964	70.765	AG02A	0.426667	375.307	375.733	3952	13364.6	2990	-64.72	2812500	3937500	4731	130582176000	5066	3753680	-187348560000	1697	3753589	187348560000	-39.16	3756560	18615022442	-44.94	0.8187
AG02	02	A	AG	1	2005	3	08:54:57	8.91583	36.801	09:00:44	9.01222	33.964	70.765	AG02A	0.36	376.053	376.413	2384	-169226	2013	-68.09	375000	562500	0.634	53587360000	3991	3762533	-34583644000	0.969	3761682	53587360000	-41	3762533	12380808103	-49.22	0.5556
AG02	02	C	AG	1	2005	3	08:54:57	8.91583	36.801	09:00:44	9.01222	33.964	70.765	AG02C	0.2	376.995	377.195	3531	9804.8	2689	-72.21	375000	6750000	-6020	32449908000	5479	3771200	-37194848000	0.869	3771194	37194848000	-45.58	3771200	7735521254	-55.86	0.6267
AG02	02	C	AG	1	2005	3	08:54:57	8.91583	36.801	09:00:44	9.01222	33.964	70.765	AG02C	0.56425	377.577	378.141	4771	28200.8	3219	-75.89	5812500	9937500	-5245	39686996000	5168	3777173	-73646152000	1156	3781047	73646152000	-48.89	3777173	5072629429	-55.02	0.2464
AG02	02	C	AG	1	2005	3	08:54:57	8.91583	36.801	09:00:44	9.01222	33.964	70.765	AG02C	0.242667	378.515	378.757	4546	28385.9	3326	-71.71	6187500	10312500	-4685	44002480000	5217	3785760	-78556840000	1155	3787068	78556840000	-46.43	3785760	8153281278	-54.56	0.2527
AG02	02	C	AG	1	2005	3	08:54:57	8.91583	36.801	09:00:44	9.01222	33.964	70.765	AG02C	0.302089	379.856	380.159	2389	-105276	2062	-68.66	375000	750000	-0.745	36852212000	3721	3800107	-38407040000	1238	3799194	38407040000	-44.21	3800107	11673669898	-50.49	0.5089
AG02	02	C	AG	1	2005	3	08:54:57	8.91583	36.801	09:00:44	9.01222	33.964	70.765	AG02C	0.508381	380.955	381.463	5199	104851	3245	-66.55	4500000	9562500	3647	206890128000	5605	3813893	-178161440000	1184	3813870	206890128000	-39.54	3813360	14761349211	-46.19	0.7526
AG02	02	C	AG	1	2005	3	08:54:57	8.91583	36.801	09:00:44	9.01222	33.964	70.765	AG02C	1.18858	381.661	382.85	3178	3150.3	2455	-75.21	375000	3375000	-1327	38974940000	5766	3817680	-39712408000	1008	3822526	39712408000	-43.54	3818373	5419930434	-51.21	0.1483
AG02	02	C	AG	1	2005	3	08:54:57	8.91583	36.801	09:00:44	9.01222	33.964	70.765	AG02C	0.302089	386.31	386.612	2710	-3050.6	2227	-73.68	375000	750000	-5758	41711964000	5060	3863707	-38200664000	1152	3863626	41711964000	-44	3863707	6604487154	-55.44	0.1964
AG02	02	C	AG	1	2005	3	08:54:57	8.91583	36.801	09:00:44	9.01222	33.964	70.765	AG02C	1.30448	386.846	388.15	2620	-215.5	2384	-73.75	187500	937500	0.533	45819968000	5177	3875707	-39225100000	0.789	3875677	45819968000	-41.71	3881227	6463339648	-49.28	0.9795
AG02	02	C	AG	1	2005	3	08:54:57	8.91583	36.801	09:00:44	9.01222	33.964	70.765	AG02C	0.420172	391.616	392.036	2429	-19893.7	2143	-72.53	375000	750000	-3156	39311636000	4484	3916560	-40725908000	1063	3916550	40725908000	-42.86	3916560	7538868025	-52.86	0.0955
AG02	02	C	AG	1	2005	3	08:54:57	8.91583	36.801	09:00:44	9.01222	33.964	70.765	AG02C	1.18198	393.066	394.248	3687	12243.6	3124	-48.82	562500	4125000	25040	1083639680000	5822	3937467	-1045665600000	1171	3937466	1083639680000	-18.83	3934187	114169935746	-24.76	0.298
AG02	02	C	AG	1	2005	3	08:54:57	8.91583	36.801	09:00:44	9.01222	33.964	70.765	AG02C	0.669333	394.368	395.037	4868	-51860.3	3872	-41.12	1875000	8062500	30283	2147483648000	5260	3947147	-2147483648000	2045	3946408	2147483648000	-15.64	3947147	277028676412	-19.53	0.5179
AG02	02	C	AG	1	2005	3	08:54:57	8.91583	36.801	09:00:44	9.01222	33.964	70.765	AG02C	1.45867	395.171	396.629	4341	-53926.4	3781	-42.69	1125000	7312500	32082	1898898944000	5001	3953733	-1922364032000	1981	3957616	1922364032000	-11.37	3955147	230590554642	-17.74	0.2358
AG02	02	C	AG	1	2005	3	08:54:57	8.91583	36.801	09:00:44	9.01222	33.964	70.765	AG02C	1.94916	397.021	398.97	2458	23635.8	2113	-70.68	187500	750000	5348	47411936000	4092	3980107	-53381220000	1057	3979876	53381220000	-40.94	3975840	9181460091	-44.48	0.289
AG02	02	C	AG	1	2005	3	08:54:57	8.91583	36.801	09:00:44	9.01222	33.964	70.765	AG02C	1.88285	399.216	401.099	2552	13017.7	2214	-74.34	375000	750000	1540	36804808000	4515	3993787	-42589112000	1196	3998640	42589112000	-44.86	4009493	6013809405	-48.31	0.9207
AG02	02	C	AG	1	2005	3	08:54:57	8.91583	36.801	09:00:44	9.01222	33.964	70.765	AG02C	1.28181	401.437	402.719	2541	-32875.8	2239	-73.06	375000	750000	1152	47369964000	5954	4014827	-45812672000	1019	4014938	47369964000	-42.06	4014827	7006771414	-48.65	0.0354
AG02	02	C	AG	1	2005	3	08:54:57	8.91583	36.801	09:00:44	9.01222	33.964	70.765	AG02C	0.36	403.168	403.528	2337	-18636.9	2071	-67.28	375000	750000	1441	58650972000	2726	4033040	-67174712000	1164	4032128	67174712000	-40.73	4033040	13527733724	-48.45	0.3778
AG02	02	C	AG	1	2005	3	08:54:57	8.91583	36.801	09:00:44	9.01222	33.964	70.765	AG02C	1.22916	403.859	405.088	4253	-22821.9	3697	-48.86	1312500	5250000	25163	1360628480000	5473	4046827	-1389113600000	1502	4046828	1389113600000	-16.65	4039760	112952232660	-24.68	0.0935
AG02	02	C	AG	1	2005	3	08:54:57	8.91583	36.801	09:00:44	9.01222	33.964	70.765	AG02C	0.645333	405.315	405.96	3490	10200.2	3343	-40.61	375000	3750000	30629	2091849984000	5236	4056533	-1620747776000	1515	4056525	2091849984000	-12.07	4056533	294509182810	-19.16	0.5248
AG02	02	C	AG	1	2005	3	08:54:57	8.91583	36.801	09:00:44	9.01222	33.964	70.765	AG02C	3.20404	406.289	409.493	4917	-42255.3	2937	-70.98	3562500	10687500	7206	362568928000	5075	4086960	-377983616000	1692	4086969	377983616000	-34.03	4086960	8875827356	-42.62	0.751
AG02	02	C	AG	1	2005	3	08:54:57	8.91583	36.801	09:00:44	9.01222	33.964	70.765	AG02C	0.221333	409.781	410.003	2702	-52021.9	2462	-64.21	562500	937500	2418	66758568000	4727	4098880	-67275336000	1666	4098818	67275336000	-40.79	4099200	19810620150	-47.25	0.6265
AG02	02	C	AG	1	2005	3	08:54:57	8.91583	36.801	09:00:44	9.01222	33.964	70.765	AG02C	0.248013	410.229	410.477	2138	90628.9	1738	-68.01	375000	562500	-0.89	44628736000	3183	4104533	-32907994000	1190	4102967	44628736000	-43.36	4104533	12523273223	-50.74	0.9032
AG02	02	A	AG	1	2005	3	08:54:57	8.91583	36.801	09:00:44	9.01222	33.964	70.765	AG02A	0.186667	340.299	340.486	3523	-34644.3	3331	-68.32	562500	6562500	-2483	51743700000	5645	3403893	-49570400000	1791	3403761	51743700000	-42.82	3403893	12001585790	-52.34	0.4783
AG02	02	A	AG	1	2005	3	08:54:57	8.91583	36.801	09:00:44	9.01222	33.964	70.765	AG02A	0.425671	342.494	342.919	5478	52455.6	3280	-66.03	5812500	11062500	3373	146203520000	5653	3428667	-165082288000	1067	3428510	165082288000	-38.41	3428667	15527051824	-46.53	0.8797
AG02	02	A	AG	1	2005	3	08:54:57	8.91583	36.801	09:00:44	9.01222	33.964	70.765	AG02A	0.549253	341.834	342.384	4265	-58925	3158	-73.42	6187500	8062500	-2892	44119700000	4790	3418853	-86678720000	1361	3418863	86678720000	-44.52	3420880	6798234295	-52.59	0.4634
AG02	02	A	AG	1	2005	3	08:54:57	8.91583	36.801	09:00:44	9.01222	33.964	70.765	AG02A	0.357014	341.326	341.683	4477	82952.4	3044	-78.99	3562500	8062500	-10336	29468776000	5436	3415867	-27992404000	1063	3416815	29468776000	-50.69	3415867	3530171390	-60.16	0.7293
AG02	02	A	AG	1	2005	3	08:54:57	8.91583	36.801	09:00:44	9.01222	33.964	70.765	AG02A	0.357014	345.885	346.242	2902	-61616.5	2533	-72.79	375000	1125000	-4136	28600658000	5247	3459653	-41538168000	1207	3461343	41538168000	-44.84	3459653	7175637624	-53.99	0.2256
AG02	02	A	AG	1	2005	3	08:54:57	8.91583	36.801	09:00:44	9.01222	33.964	70.765	AG02A	0.384477	346.476	346.86	5020	-43742.6	3411	-65.75	5812500	9937500	3224	189529280000	5636	3468053	-111883720000	1025	3468064	189529280000	-37.75	3467227	16219914282	-46.59	0.6434
AG02	02	A	AG	1	2005	3	08:54:57	8.91583	36.801	09:00:44	9.01222	33.964	70.765	AG02A	0.398208	363.722	364.12	4639	-30157.5	3341	-62.91	1125000	5062500	6242	414585120000	5783	3637973	-463433216000	1140	3637961	463433216000	-33.79	3637973	22959777488	-43.42	0.1879
AG02	02	C	AG	1	2005	3	08:54:57	8.91583	36.801	09:00:44	9.01222	33.964	70.765	AG02C	0.151045	376.781	376.932	2565	323876	2406	-72.79	375000	937500	-7842	25171682000	4819	3768427	-27169262000	1229	3768424	27169262000	-46.19	3768427	7193002414	-57.71	0.4107
AG02	02	C	AG	1	2005	3	08:54:57	8.91583	36.801	09:00:44	9.01222	33.964	70.765	AG02C	0.120796	377.305	377.426	2363	-10825.2	2289	-70.56	375000	750000	-6638	29558084000	4111	3773707	-41200412000	1377	3773784	41200412000	-43.55	3773707	9130249761	-56.61	0.5455
AG02	02	C	AG	1	2005	3	08:54:57	8.91583	36.801	09:00:44	9.01222	33.964	70.765	AG02C	0.186667	378.225	378.412	2566	343700	2229	-67.22	375000	937500	-1379	66340132000	4109	3783120	-74201968000	0.964	3783119	74201968000	-40.49	3783120	13409432839	-51.38	0.4638
AG02	02	C	AG	1	2005	3	08:54:57	8.91583	36.801	09:00:44	9.01222	33.964	70.765	AG02C	1.68895	383.262	384.951	2900	-8586.6	2384	-77.53	375000	1312500	-2128	73069728000	5016	3843467	-64676016000	1059	3840412	73069728000	-45.4	3843467	4193515462	-51.91	0.6424
AG02	02	C	AG	1	2005	3	08:54:57	8.91583	36.801	09:00:44	9.01222	33.964	70.765	AG02C	0.508059	385.308	385.816	2578	-23880.3	2190	-75.14	375000	750000	-4964	35512940000	5112	3853520	-43136184000	1090	3855621	43136184000	-45.55	3853520	5522579519	-54.74	0.0847
AG02	02	C	AG	1	2005	3	08:54:57	8.91583	36.801	09:00:44	9.01222	33.964	70.765	AG02C	0.491542	388.579	389.07	2807	8238.6	2372	-75.23	375000	937500	-5175	34851048000	5411	3886400	-33951484000	1045	3886437	34851048000	-45.43	3886400	5486891291	-54.94	0.125
AG02	02	C	AG	1	2005	3	08:54:57	8.91583	36.801	09:00:44	9.01222	33.964	70.765	AG02C	0.810148	389.441	390.251	2860	21426	2385	-73.53	562500	937500	-1314	43273572000	5024	3896347	-55868124000	0.986	3896306	55868124000	-43.77	3898507	6755735080	-50.96	0.505
AG02	02	C	AG	1	2005	3	08:54:57	8.91583	36.801	09:00:44	9.01222	33.964	70.765	AG02C	0.642586	390.581	391.223	2721	-16939.2	2293	-72.68	562500	750000	-1469	41330052000	4913	3906453	-60813228000	1016	3907880	60813228000	-42.63	3906453	7349193463	-51.23	0.1
AG02	02	C	AG	1	2005	3	08:54:57	8.91583	36.801	09:00:44	9.01222	33.964	70.765	AG02C	0.562984	392.27	392.833	4689	-23920.4	2557	-72.68	6187500	10687500	-2052	125011376000	5225	3926560	-92429016000	1113	3927787	125011376000	-45.11	3926560	7249186982	-51.93	0.6857
AG03	03	A	AG	1	2085	3	09:05:00	9.08333	34.181	09:10:53	9.18139	38.156	72.337	AG03A	0.221333	411.403	411.624	2962	-261984	2404	-72.58	375000	1500000	-5954	39082176000	4985	4114587	-35068368000	0.989	4114480	39082176000	-43.91	4114587	7282408592	-55.94	0.253
AG03	03	A	AG	1	2085	3	09:05:00	9.08333	34.181	09:10:53	9.18139	38.156	72.337	AG03A	1.12288	411.661	412.784	5153	3136.6	4172	-61.21	3562500	8250000	12428	224861408000	5573	4122693	-166532576000	0.966	4121436	224861408000	-35.76	4117947	26816910751	-37.57	0.1188
AG03	03	A	AG	1	2085	3	09:05:00	9.08333	34.181	09:10:53	9.18139	38.156	72.337	AG03A	1.02933	413.288	414.317	5498	-19875.7	2547	-63.88	5062500	10312500	9388	505941088000	5234	4139867	-385399392000	1027	4139875	505941088000	-31.81	4139867	20520674831	-40.27	0.6788
AG03	03	A	AG	1	2085	3	09:05:00	9.08333	34.181	09:10:53	9.18139	38.156	72.337	AG03A	0.234667	414.704	414.939	5291	19414.6	3142	-65.52	4125000	10875000	1363	240683680000	5491	4148373	-204159712000	1386	4148352	240683680000	-40.45	4148373	16954421313	-48.35	0.5682
AG03	03	A	AG	1	2085	3	09:05:00	9.08333	34.181	09:10:53	9.18139	38.156	72.337	AG03A	0.768655	443.68	444.449	4164	-18067.4	2939	-74.29	1687500	8812500	-2291	33581348000	5428	4443787	-53945676000	1045	4439258	53945676000	-45.38	4443787	6080849241	-52.1	0.9097
AG03	03	C	AG	1	2085	3	09:05:00	9.08333	34.181	09:10:53	9.18139	38.156	72.337	AG03C	0.225058	445.218	445.443	5050	-50189.8	2893	-72.13	7125000	9937500	-5445	63169048000	5283	4452987	-99476032000	0.992	4453297	99476032000	-47.38	4452987	7752670350	-55.33	0.3571
AG03	03	C	AG	1	2085	3	09:05:00	9.08333	34.181	09:10:53	9.18139	38.156	72.337	AG03C	0.250667	445.472	445.723	4992	-58933.4	3451	-66.64	6187500	9375000	0.528	112770440000	5194	4455600	-135992656000	1060	4456046	135992656000	-40.8	4455600	14831767104	-49.22	0.3511
AG03	03	C	AG	1	2085	3	09:05:00	9.08333	34.181	09:10:53	9.18139	38.156	72.337	AG03C	0.696173	446.128	446.824	5162	-63588	4377	-61.67	3937500	9375000	9904	190488256000	5272	4464587	-159525120000	2721	4466087	190488256000	-39.09	4465733	25809456422	-39.98	0.6398
AG03	03	C	AG	1	2085	3	09:05:00	9.08333	34.181	09:10:53	9.18139	38.156	72.337	AG03C	0.205333	447.859	448.064	2389	-201731	1706	-72.28	375000	750000	-5972	37159948000	3292	4479627	-35678692000	0.852	4479622	37159948000	-44.22	4479627	7700698040	-55.78	0.5065
AG03	03	C	AG	1	2085	3	09:05:00	9.08333	34.181	09:10:53	9.18139	38.156	72.337	AG03C	0.388246	448.788	449.176	4766	27291.3	3381	-68.03	5437500	9187500	0.998	117546640000	5466	4489627	-150197744000	1211	4491025	150197744000	-41.02	4488640	12666073893	-48.69	0.1931
AG03	03	C	AG	1	2085	3	09:05:00	9.08333	34.181	09:10:53	9.18139	38.156	72.337	AG03C	1.07006	449.269	450.339	5142	-20642.8	2876	-70.74	4687500	9562500	2687	214035168000	5374	4493680	-265046480000	1007	4493657	265046480000	-36.39	4493680	9191694360	-47.08	0.0923
AG03	03	C	AG	1	2085	3	09:05:00	9.08333	34.181	09:10:53	9.18139	38.156	72.337	AG03C	1.19384	450.656	451.85	3636	-28805.6	2897	-79.35	3562500	12187500	-5449	25489128000	5495	4512053	-30727908000	0.889	4511957	30727908000	-46.4	4509520	3399792749	-55.24	0.2483
AG03	03	C	AG	1	2085	3	09:05:00	9.08333	34.181	09:10:53	9.18139	38.156	72.337	AG03C	0.250667	452.08	452.331	2364	71227	2208	-73.13	187500	562500	-5968	33869832000	5522	4522533	-63283792000	1015	4522468	63283792000	-43.43	4522533	7091992656	-55.63	0.6915
AG03	03	C	AG	1	2085	3	09:05:00	9.08333	34.181	09:10:53	9.18139	38.156	72.337	AG03C	0.616	452.709	453.325	3487	-12444.3	3603	-81.95	375000	10500000	-10911	26450616000	5466	4532187	-18512002000	1026	4532314	26450616000	-48.96	4528267	2516735341	-60.73	0.1905
AG03	03	C	AG	1	2085	3	09:05:00	9.08333	34.181	09:10:53	9.18139	38.156	72.337	AG03C	0.154667	457.611	457.765	2516	127776	2292	-85.76	187500	937500	-20667	11975009000	4771	4576693	-8990273000	1011	4576619	11975009000	-54.69	4576693	1664413646	-70.32	0.3793
AG03	03	C	AG	1	2085	3	09:05:00	9.08333	34.181	09:10:53	9.18139	38.156	72.337	AG03C	0.269333	463.499	463.768	1990	-55569.5	2003	-74.76	187500	562500	-7289	27056684000	4553	4635467	-25543372000	1031	4635463	27056684000	-44.71	4635467	5757235091	-57.13	0.1782
AG03	03	C	AG	1	2085	3	09:05:00	9.08333	34.181	09:10:53	9.18139	38.156	72.337	AG03C	0.151045	479.601	479.752	2284	-216866	2124	-75.69	187500	562500	-10820	22219004000	4402	4797013	-23753478000	1212	4797003	23753478000	-48.58	4797013	5106780324	-60.68	0.6727
AG03	03	A	AG	1	2085	3	09:05:00	9.08333	34.181	09:10:53	9.18139	38.156	72.337	AG03A	0.186667	443.353	443.54	3809	-51004.5	2853	-80.75	562500	10312500	-14916	17091774000	4713	4434720	-13566630000	1068	4434877	17091774000	-51.84	4434720	2914388500	-64.64	0.6377
AG03	03	C	AG	1	2085	3	09:05:00	9.08333	34.181	09:10:53	9.18139	38.156	72.337	AG03C	0.123582	454.047	454.17	2274	-44360.5	2653	-80.48	187500	3375000	-16463	15786651000	4793	4541253	-12537036000	1516	4541252	15786651000	-51.93	4541253	2994816499	-66.19	0.6444
AG03	03	C	AG	1	2085	3	09:05:00	9.08333	34.181	09:10:53	9.18139	38.156	72.337	AG03C	0.151045	454.939	455.09	2161	32005.5	2289	-79.72	187500	750000	-14847	21482294000	4997	4550293	-18836426000	1093	4550274	21482294000	-49.26	4550293	3287629315	-64.51	0.6
AG03	03	C	AG	1	2085	3	09:05:00	9.08333	34.181	09:10:53	9.18139	38.156	72.337	AG03C	0.357014	481.317	481.674	4233	-67225.1	3078	-75.09	2437500	6562500	-6435	69085248000	5325	4814747	-64560864000	1151	4815744	69085248000	-48.75	4814747	5581289686	-56.18	0.4436
AG03	03	C	AG	1	2085	3	09:05:00	9.08333	34.181	09:10:53	9.18139	38.156	72.337	AG03C	0.134527	481.828	481.963	4081	80573.3	2748	-69.09	937500	7875000	-4712	96512992000	5051	4819547	-82509904000	0.829	4819557	96512992000	-44.39	4819547	11192690759	-54.37	0.9592
AG04	04	C	AG	1	1990	3				09:20:23	9.33972	39.037	39.037	AG04C	0.329552	484.887	485.217	5552	-38583.3	3577	-70.87	8812500	12937500	-2553	72932328000	5610	4850373	-59885720000	1242	4849771	72932328000	-46.95	4852080	9036081237	-52.34	0.9756
AG04	04	C	AG	1	1990	3				09:20:23	9.33972	39.037	39.037	AG04C	0.330667	485.355	485.685	5993	1007.6	4826	-61.01	5812500	13500000	7347	244254432000	5746	4856453	-200919248000	3307	4856460	244254432000	-39	4856453	28257697431	-42.42	0.879
AG04	04	C	AG	1	1990	3				09:20:23	9.33972	39.037	39.037	AG04C	0.290667	485.869	486.16	5669	-50874.7	4692	-66.64	6750000	13500000	1158	70971576000	5503	4859867	-60145956000	3573	4860239	70971576000	-44.45	4859867	14602673705	-48.72	0.4037
AG04	04	C	AG	1	1990	3				09:20:23	9.33972	39.037	39.037	AG04C	0.727353	486.494	487.221	5340	-41944	4093	-59.63	3562500	12562500	12122	279406240000	5506	4872107	-323081056000	1961	4871996	323081056000	-30.11	4872107	32783939073	-37.71	0.9853
AG04	04	C	AG	1	1990	3				09:20:23	9.33972	39.037	39.037	AG04C	0.543371	487.379	487.922	3989	-11738.9	3453	-45.43	937500	8250000	25050	1271451008000	4826	4874320	-1144832000000	1725	4874324	1271451008000	-14.36	4876960	168425729883	-24.76	0.5862
AG04	04	C	AG	1	1990	3				09:20:23	9.33972	39.037	39.037	AG04C	0.941333	488.141	489.083	5224	-33173.6	4195	-40.98	6750000	8625000	31897	1711233152000	5322	4884453	-1252101504000	1899	4885995	1711233152000	-15.39	4884107	280666896574	-17.94	0.2861
AG04	04	C	AG	1	1990	3				09:20:23	9.33972	39.037	39.037	AG04C	0.957333	489.253	490.211	5202	-25031.3	4167	-40.99	5625000	8625000	31956	1811645696000	5380	4897813	-1580752256000	1942	4895975	1811645696000	-15.82	4892640	280182547506	-17.88	0.0111
AG04	04	C	AG	1	1990	3				09:20:23	9.33972	39.037	39.037	AG04C	0.949333	490.389	491.339	5098	-8370.6	4029	-42.51	5437500	8250000	30405	1297379328000	5400	4911680	-1444185088000	1884	4911472	1444185088000	-15.16	4904027	235636669750	-19.42	0.014
AG04	04	C	AG	1	1990	3				09:20:23	9.33972	39.037	39.037	AG04C	1.19733	491.539	492.736	5285	-28873	4327	-43.18	6750000	8437500	30735	1780699904000	5540	4917227	-1526932608000	1996	4918800	1780699904000	-16.95	4918187	217427079123	-19.11	0.2339
AG04	04	C	AG	1	1990	3				09:20:23	9.33972	39.037	39.037	AG04C	1.30941	493.277	494.587	4279	44141.5	3605	-67.54	6937500	12375000	6764	88634360000	4939	4945627	-109788352000	2408	4945521	109788352000	-40.42	4935920	13198937902	-43.06	0.2403
AG04	04	C	AG	1	1990	3				09:20:23	9.33972	39.037	39.037	AG04C	2.18898	494.856	497.045	3538	19570.8	3156	-50.2	562500	8062500	26332	751064448000	4344	4949120	-789224064000	1675	4969466	789224064000	-20.62	4949227	97120381883	-23.49	0.0293
AG04	04	C	AG	1	1990	3				09:20:23	9.33972	39.037	39.037	AG04C	2.24533	497.309	499.555	3110	-26012.1	2787	-44.3	375000	7500000	32344	1224918912000	4426	4973840	-1181035776000	2175	4985754	1224918912000	-14.71	4973200	191019502274	-17.5	0.0048
AG04	04	C	AG	1	1990	3				09:20:23	9.33972	39.037	39.037	AG04C	2.21067	499.829	502.04	3431	-16352.4	3007	-44.56	375000	7687500	32022	1316316672000	5075	5009733	-1301640960000	2012	5010868	1316316672000	-17.33	5004533	185714417867	-17.82	0.2823
AG04	04	C	AG	1	1990	3				09:20:23	9.33972	39.037	39.037	AG04C	0.8	502.213	503.013	5193	96381.1	4370	-40.26	4125000	8250000	31911	2147483648000	5432	5023147	-2147483648000	2521	5022503	2147483648000	-17	5027813	305112466462	-17.92	0.71
AG04	04	C	AG	1	1990	3				09:20:23	9.33972	39.037	39.037	AG04C	0.898667	503.227	504.125	5359	-64825	4241	-42.62	3750000	8250000	30059	2147483648000	5388	5034747	-1890361344000	2014	5038917	2147483648000	-18.57	5040693	234073078558	-19.72	0.9377
AG04	04	C	AG	1	1990	3				09:20:23	9.33972	39.037	39.037	AG04C	1.08477	504.358	505.443	5344	-48270.7	4125	-44.5	6187500	8437500	28978	1790275328000	5707	5049173	-1659060736000	1782	5048772	1790275328000	-18.24	5049173	186586131624	-20.87	0.5148
AG04	04	C	AG	1	1990	3				09:20:23	9.33972	39.037	39.037	AG04C	1.09255	505.635	506.728	5031	6313.8	3998	-44.78	4500000	8062500	28733	1504357760000	5429	5060773	-1424925696000	2091	5058003	1504357760000	-17.27	5056880	180175529405	-21.14	0.0465
AG04	04	C	AG	1	1990	3				09:20:23	9.33972	39.037	39.037	AG04C	0.410932	506.955	507.366	5329	179362	4436	-48.08	5625000	8250000	21214	1320774016000	5392	5071040	-841826624000	2768	5070238	1320774016000	-23.72	5071040	123044974511	-28.7	0.3636
AG04	04	C	AG	1	1990	3				09:20:23	9.33972	39.037	39.037	AG04C	1.04375	507.503	508.547	4711	-48624	3702	-45.19	2812500	7687500	28129	2103668480000	5374	5084080	-1513820416000	1367	5084076	2103668480000	-15.92	5081653	171746230631	-21.75	0.6343
AG04	04	C	AG	1	1990	3				09:20:23	9.33972	39.037	39.037	AG04C	2.02501	508.794	510.819	5302	-10017.7	4343	-44.69	5062500	8062500	31507	1702718208000	5437	5099653	-1289814656000	2630	5101789	1702718208000	-20.73	5105360	183482984603	-18.3	0.8603
AG04	04	C	AG	1	1990	3				09:20:23	9.33972	39.037	39.037	AG04C	2.32	511.024	513.344	5404	12694.3	4605	-46.49	4875000	7500000	30295	1354915584000	5407	5117040	-1122877568000	3922	5115247	1354915584000	-22.77	5113147	149145525373	-19.51	0.1243
AG04	04	C	AG	1	1990	3				09:20:23	9.33972	39.037	39.037	AG04C	1.65867	513.56	515.219	5166	-88406.8	4487	-42.82	2250000	7312500	32508	2147483648000	5182	5151867	-2147483648000	2542	5148782	2147483648000	-14.71	5151867	226794157350	-17.33	0.9807
AG04	04	C	AG	1	1990	3				09:20:23	9.33972	39.037	39.037	AG04C	0.856	515.384	516.24	4768	-169234	3829	-40.12	1687500	7312500	32337	2147483648000	5179	5156613	-2147483648000	1347	5156268	2147483648000	-13.43	5161573	308522610171	-17.53	0.9031
AG04	04	C	AG	1	1990	3				09:20:23	9.33972	39.037	39.037	AG04C	1.16	516.509	517.669	5393	-105528	4681	-41.61	3375000	7875000	32175	2147483648000	5581	5169627	-2065600896000	2768	5167725	2147483648000	-17.62	5165413	262373194831	-17.62	0.0276
AG04	04	C	AG	1	1990	3				09:20:23	9.33972	39.037	39.037	AG04C	1.73333	517.891	519.624	5412	56941.3	4595	-45	4312500	7875000	30512	1851462912000	5393	5186800	-1114917632000	3810	5185244	1851462912000	-20.98	5186800	176099708189	-19.33	0.4545
AG04	04	C	AG	1	1990	3				09:20:23	9.33972	39.037	39.037	AG04C	0.893333	519.864	520.757	4840	27196	4033	-49.59	2812500	8250000	23055	1274830848000	5343	5202747	-1061225984000	2295	5203426	1274830848000	-23.25	5205760	105073947449	-26.7	0.797
AG04	04	C	AG	1	1990	3				09:20:23	9.33972	39.037	39.037	AG04C	0.224	521.195	521.419	4513	89725.9	3152	-59.09	1500000	5625000	7593	237288464000	5169	5212507	-365109728000	1949	5212509	365109728000	-35.18	5212507	34936342153	-42.27	0.25
AG04	04	C	AG	1	1990	3				09:20:23	9.33972	39.037	39.037	AG04C	0.107065	483.432	483.539	2095	63463.5	1906	-71.29	187500	562500	-7774	22055864000	4168	4834720	-25962514000	1041	4834743	25962514000	-44.68	4834720	8741145087	-57.51	0.375
AG04	04	C	AG	1	1990	3				09:20:23	9.33972	39.037	39.037	AG04C	0.164776	483.693	483.858	4841	-144548	4222	-57.57	5062500	7125000	7737	218603440000	5641	4837707	-186969600000	2691	4837701	218603440000	-31.63	4837707	41453406853	-42.12	0.4754
AG05	05	C	AG	1	2330	3	08:49:59	8.83306	37.809	08:49:59	8.83306	37.809	75.618	AG05C	0.123582	525.134	525.258	4185	218665	3041	-75.78	1687500	10125000	-11763	32989064000	5681	5251467	-31466698000	1115	5251962	32989064000	-47.36	5251467	5088791357	-61.59	0.0889
AG05	05	C	AG	1	2330	3	08:49:59	8.83306	37.809	08:49:59	8.83306	37.809	75.618	AG05C	0.338699	525.848	526.187	4429	-136954	3360	-69.84	5250000	9562500	-1382	83432240000	5309	5260427	-95004408000	1050	5259143	95004408000	-41.21	5260987	10135572876	-51.22	0.7402
AG05	05	C	AG	1	2330	3	08:49:59	8.83306	37.809	08:49:59	8.83306	37.809	75.618	AG05C	0.205333	526.597	526.803	4030	54891.7	2409	-71.15	1312500	9000000	-4847	62810552000	5144	5266987	-63540640000	1010	5267153	63540640000	-43.79	5266987	8785472687	-54.64	0.4935
AG05	05	C	AG	1	2330	3	08:49:59	8.83306	37.809	08:49:59	8.83306	37.809	75.618	AG05C	0.657428	527.18	527.837	5027	-74792.7	3514	-68.49	9187500	12750000	2827	101656480000	5368	5275067	-82184256000	1357	5276490	101656480000	-42.76	5275067	11922730425	-46.93	0.4959
AG05	05	C	AG	1	2330	3	08:49:59	8.83306	37.809	08:49:59	8.83306	37.809	75.618	AG05C	0.272	528.104	528.376	5159	20571.9	3009	-67.44	3375000	7875000	0.07	195417968000	5560	5282267	-255296736000	1081	5282248	255296736000	-38.02	5282267	13532634826	-49.67	0.451
AG05	05	C	AG	1	2330	3	08:49:59	8.83306	37.809	08:49:59	8.83306	37.809	75.618	AG05C	0.170667	528.552	528.723	2786	536909	1822	-78.19	375000	1875000	-12745	14221180000	4007	5286987	-13173286000	0.939	5286267	14221180000	-52.08	5286827	3906493318	-62.48	0.7619
AG05	05	C	AG	1	2330	3	08:49:59	8.83306	37.809	08:49:59	8.83306	37.809	75.618	AG05C	0.162667	531.472	531.635	2633	-157072	1984	-77.52	375000	1312500	-12205	15400507000	5002	5315680	-21311248000	0.973	5315071	21311248000	-50.43	5315680	4193013436	-62.08	0.5902
AG05	05	C	AG	1	2330	3	08:49:59	8.83306	37.809	08:49:59	8.83306	37.809	75.618	AG05C	3.41839	531.931	535.349	5009	1266.4	2977	-73.31	9375000	12000000	5160	50348100000	5081	5345387	-57834968000	2360	5351286	57834968000	-48.51	5341227	6785533231	-44.67	0.6409
AG05	05	C	AG	1	2330	3	08:49:59	8.83306	37.809	08:49:59	8.83306	37.809	75.618	AG05C	2.38134	535.693	538.075	5042	-10635.4	3338	-70.63	9562500	11812500	6265	68969328000	5119	5372773	-65251572000	2454	5377532	68969328000	-46.27	5357947	9244119653	-43.55	0.0426
AG05	05	C	AG	1	2330	3	08:49:59	8.83306	37.809	08:49:59	8.83306	37.809	75.618	AG05C	2.43883	538.459	540.897	2880	-23244.3	2441	-75.28	187500	6000000	1725	43347344000	5275	5406747	-72039552000	1098	5406623	72039552000	-44.14	5384827	5400772298	-48.12	0.0098
AG05	05	C	AG	1	2330	3	08:49:59	8.83306	37.809	08:49:59	8.83306	37.809	75.618	AG05C	0.565333	541.28	541.845	2125	-27366.6	1909	-67.29	375000	562500	3381	32315058000	3999	5416133	-47721384000	1282	5415291	47721384000	-41.86	5417600	13652265216	-46.41	0.8491
AG05	05	C	AG	1	2330	3	08:49:59	8.83306	37.809	08:49:59	8.83306	37.809	75.618	AG05C	2.35229	542.216	544.568	4719	-72620.3	3366	-73.19	8625000	11062500	3660	46644744000	5416	5422693	-63624632000	1679	5437531	63624632000	-45.4	5432800	6876720381	-46.18	0.4524
AG05	05	C	AG	1	2330	3	08:49:59	8.83306	37.809	08:49:59	8.83306	37.809	75.618	AG05C	1.99054	544.852	546.843	4698	-60554	3301	-72.5	9187500	11625000	3622	52223720000	5252	5449547	-56972880000	1530	5461201	56972880000	-47.98	5456133	7417517290	-46.24	0.382
AG05	05	C	AG	1	2330	3	08:49:59	8.83306	37.809	08:49:59	8.83306	37.809	75.618	AG05C	1.64102	547.159	548.8	4506	-61134	3153	-71.49	8625000	11812500	3788	59316144000	5434	5472427	-72856048000	1580	5484873	72856048000	-45.84	5482640	8400442534	-46	0.6732
AG05	05	C	AG	1	2330	3	08:49:59	8.83306	37.809	08:49:59	8.83306	37.809	75.618	AG05C	2.06944	549.123	551.192	4524	-53872.6	2933	-73.81	7312500	11062500	2478	43160196000	5392	5491627	-57013740000	1565	5503977	57013740000	-48.43	5491627	6395130143	-47.36	0.0193
AG05	05	C	AG	1	2330	3	08:49:59	8.83306	37.809	08:49:59	8.83306	37.809	75.618	AG05C	2.67553	551.58	554.256	4726	-56859.8	2617	-73.95	9187500	11812500	3457	53666636000	5461	5516640	-62471632000	1368	5540876	62471632000	-48.59	5533093	6310154295	-46.36	0.6461
AG05	05	C	AG	1	2330	3	08:49:59	8.83306	37.809	08:49:59	8.83306	37.809	75.618	AG05C	1.77134	554.588	556.359	4584	-22235.8	2961	-70.28	9000000	11812500	5327	74001432000	5336	5558400	-94175944000	1516	5558497	94175944000	-39.78	5557173	9554385031	-44.55	0.638
AG05	05	C	AG	1	2330	3	08:49:59	8.83306	37.809	08:49:59	8.83306	37.809	75.618	AG05C	0.352	557.603	557.955	5186	-127154	3916	-68.55	11812500	13125000	0.042	83552496000	5594	5579093	-104344416000	1542	5579184	104344416000	-42.48	5578053	11813088649	-49.73	0.5725
AG05	05	C	AG	1	2330	3	08:49:59	8.83306	37.809	08:49:59	8.83306	37.809	75.618	AG05C	0.210667	558.963	559.173	2816	38091.4	2394	-65.93	562500	1125000	0.432	65443540000	3761	5589893	-54853224000	1565	5589916	65443540000	-41.02	5589893	15775474201	-49.44	0.1154
AG05	05	C	AG	1	2330	3	08:49:59	8.83306	37.809	08:49:59	8.83306	37.809	75.618	AG05C	0.137313	521.948	522.086	2645	286603	2439	-71.91	562500	937500	-7361	40955212000	5237	5220160	-41581656000	0.973	5220145	41581656000	-43.18	5220160	8028922357	-57.17	0.4902
AG05	05	C	AG	1	2330	3	08:49:59	8.83306	37.809	08:49:59	8.83306	37.809	75.618	AG05C	0.151045	522.346	522.498	4201	-67674.8	2940	-70.74	1687500	8062500	-5790	65569052000	4842	5224160	-54810700000	1281	5224296	65569052000	-44.05	5224160	9227051283	-55.55	0.4643
AG05	05	C	AG	1	2330	3	08:49:59	8.83306	37.809	08:49:59	8.83306	37.809	75.618	AG05C	0.109851	522.594	522.703	3799	199068	2632	-67.83	1312500	6937500	-4318	57671448000	4338	5226373	-88790848000	1372	5226418	88790848000	-42.17	5226373	12717365978	-54.14	0.4
AG05	05	C	AG	1	2330	3	08:49:59	8.83306	37.809	08:49:59	8.83306	37.809	75.618	AG05C	0.137313	522.882	523.019	3753	278830	2633	-72.79	2250000	6750000	-8240	46628792000	4514	5229627	-44236352000	1164	5229588	46628792000	-47.36	5229627	7281239528	-58.02	0.5882
AG05	05	C	AG	1	2330	3	08:49:59	8.83306	37.809	08:49:59	8.83306	37.809	75.618	AG05C	0.151045	523.184	523.335	3648	-26817.7	3047	-70.63	1125000	7500000	-5761	53257160000	5099	5232267	-56343580000	1216	5232221	56343580000	-45.19	5232267	9199177062	-55.57	0.2727
AG05	05	C	AG	1	2330	3	08:49:59	8.83306	37.809	08:49:59	8.83306	37.809	75.618	AG05C	0.123582	523.555	523.678	3602	299624	2264	-73.66	562500	8062500	-9645	45503380000	4619	5235867	-47199444000	0.755	5235813	47199444000	-45.93	5235867	6520929075	-59.43	0.2444
AG05	05	C	AG	1	2330	3	08:49:59	8.83306	37.809	08:49:59	8.83306	37.809	75.618	AG05C	0.508059	523.884	524.392	3655	-17379.2	2720	-71.17	562500	4500000	-0.968	77329472000	5127	5243360	-73441000000	1101	5241436	77329472000	-41.46	5243360	8761813686	-50.73	0.8895
AG05	05	C	AG	1	2330	3	08:49:59	8.83306	37.809	08:49:59	8.83306	37.809	75.618	AG05C	0.31582	524.585	524.9	3893	-61464.3	2818	-69.76	1125000	3187500	-1655	103473624000	4912	5246587	-89048320000	1119	5246955	103473624000	-40.97	5246747	10148805137	-51.52	0.2821
AG05	05	C	AG	1	2330	3	08:49:59	8.83306	37.809	08:49:59	8.83306	37.809	75.618	AG05C	0.186667	526.318	526.504	5314	-2454.4	2878	-63.79	4500000	9937500	2046	297323488000	5206	5263627	-223447760000	1095	5263610	297323488000	-36.54	5263627	20069709831	-47.88	0.2319
AG05	05	C	AG	1	2330	3	08:49:59	8.83306	37.809	08:49:59	8.83306	37.809	75.618	AG05C	0.453134	556.826	557.279	4217	48403	3058	-72.69	5437500	10125000	-3003	41357204000	4840	5571227	-51508704000	1337	5570800	51508704000	-47.05	5570800	7237480743	-52.88	0.5621
AG05	05	C	AG	1	2330	3	08:49:59	8.83306	37.809	08:49:59	8.83306	37.809	75.618	AG05C	0.274626	558.46	558.734	3823	21272.7	2980	-61.57	375000	4687500	5941	217167504000	5316	5586613	-264413184000	1683	5586883	264413184000	-30.63	5586613	25886955171	-43.99	0.7353
AH01	01	A	AH	1	2015	3	10:21:29	10.3581	33.212	10:27:28	10.4578	33.989	67.201	AH01A	0.578938	560.341	560.92	5474	3671.5	4355	-65	4500000	11625000	5767	111459744000	5383	5608987	-125886536000	2643	5608551	125886536000	-37.77	5605360	17701362346	-44.05	0.3364
AH01	01	A	AH	1	2015	3	10:21:29	10.3581	33.212	10:27:28	10.4578	33.989	67.201	AH01A	0.330354	561.205	561.536	3296	74818.8	3647	-54.64	375000	9562500	13646	265581888000	5421	5613360	-296572768000	1994	5613292	296572768000	-26.1	5614960	58014375686	-36.18	0.8852
AH01	01	A	AH	1	2015	3	10:21:29	10.3581	33.212	10:27:28	10.4578	33.989	67.201	AH01A	0.997333	563.485	564.483	4731	-37176.5	3852	-44.9	1312500	6375000	28224	1537565312000	5148	5643573	-1339165696000	2016	5643445	1537565312000	-16.42	5636640	178701632784	-21.61	0.1791
AH01	01	A	AH	1	2015	3	10:21:29	10.3581	33.212	10:27:28	10.4578	33.989	67.201	AH01A	0.213333	566.008	566.221	4875	123704	2598	-64.78	3562500	9187500	1695	214970144000	5212	5660880	-212111328000	1501	5660880	214970144000	-35.47	5660880	18113158571	-48.19	0.375
AH01	01	A	AH	1	2015	3	10:21:29	10.3581	33.212	10:27:28	10.4578	33.989	67.201	AH01A	0.260895	566.657	566.918	2504	-19136.5	2133	-73.53	375000	750000	-6232	24159592000	4050	5667147	-33119366000	1177	5667092	33119366000	-45.74	5668773	6567459325	-56.13	0.8454
AH01	01	A	AH	1	2015	3	10:21:29	10.3581	33.212	10:27:28	10.4578	33.989	67.201	AH01A	1.80633	567.124	568.931	4861	-17322	3911	-48.35	1875000	6937500	27346	1907802624000	5433	5686747	-1464176384000	2637	5686640	1907802624000	-14.61	5686747	119618835571	-22.51	0.8582
AH01	01	A	AH	1	2015	3	10:21:29	10.3581	33.212	10:27:28	10.4578	33.989	67.201	AH01A	2.51467	569.235	571.749	4180	18924.9	3985	-45.79	1312500	4875000	31344	1439037184000	4900	5692987	-1245424768000	2318	5693131	1439037184000	-14.67	5692987	161792937262	-18.45	0.0255
AH01	01	A	AH	1	2015	3	10:21:29	10.3581	33.212	10:27:28	10.4578	33.989	67.201	AH01A	1.28267	572.107	573.389	4743	-35346	4155	-44.44	1312500	6187500	29772	2147483648000	5502	5723600	-2147483648000	2517	5723533	2147483648000	-13.55	5723600	188797719884	-20.04	0.1958
AH01	01	A	AH	1	2015	3	10:21:29	10.3581	33.212	10:27:28	10.4578	33.989	67.201	AH01A	3.468	573.805	577.273	4815	2533.4	4058	-54.12	2062500	5812500	24406	664927872000	5814	5738453	-832763264000	2629	5738813	832763264000	-26.42	5738453	61944303286	-25.4	0.0108
AH01	01	A	AH	1	2015	3	10:21:29	10.3581	33.212	10:27:28	10.4578	33.989	67.201	AH01A	3.7581	577.437	581.195	5456	-45110.3	4368	-71.65	3375000	8437500	7230	95794072000	5500	5803253	-88775712000	3318	5806210	95794072000	-45.22	5803253	8220481074	-42.59	0.7686
AH01	01	A	AH	1	2015	3	10:21:29	10.3581	33.212	10:27:28	10.4578	33.989	67.201	AH01A	3.03462	581.64	584.675	4155	-58617.1	3862	-70.63	5812500	9375000	7323	72234168000	5753	5826853	-91047392000	1625	5826848	91047392000	-38.12	5824613	9198066021	-42.54	0.2709
AH01	01	A	AH	1	2015	3	10:21:29	10.3581	33.212	10:27:28	10.4578	33.989	67.201	AH01A	3.73527	585.073	588.808	5372	-64873.9	4086	-73.2	7125000	10312500	5656	66317852000	5595	5887067	-78756096000	1574	5886846	78756096000	-46.06	5852640	6855172562	-44.2	0.0507
AH01	01	A	AH	1	2015	3	10:21:29	10.3581	33.212	10:27:28	10.4578	33.989	67.201	AH01A	2.89014	589.206	592.096	5442	-39877	3902	-62.77	2625000	10312500	14971	558905984000	5135	5910347	-471057760000	2763	5910842	558905984000	-31.96	5894427	22951401974	-34.81	0.0813
AH01	01	A	AH	1	2015	3	10:21:29	10.3581	33.212	10:27:28	10.4578	33.989	67.201	AH01A	0.201876	592.547	592.749	3594	1403.3	2418	-67.74	937500	4125000	-1544	51074012000	4669	5925627	-74054544000	1485	5925646	74054544000	-42.97	5925627	12813472665	-51.43	0.08
AH01	01	C	AH	1	2015	3	10:21:29	10.3581	33.212	10:27:28	10.4578	33.989	67.201	AH01C	0.878805	596.168	597.046	3460	-43150.1	2871	-75.89	562500	5812500	-3322	20425902000	5222	5964027	-42046076000	1099	5962498	42046076000	-48.04	5964027	5027565624	-53.17	0.2675
AH01	01	C	AH	1	2015	3	10:21:29	10.3581	33.212	10:27:28	10.4578	33.989	67.201	AH01C	0.197333	598.811	599.008	5168	-71563.4	2720	-63.96	3562500	8625000	2176	219347984000	5157	5989387	-219408448000	1460	5989396	219408448000	-35.95	5988827	19991234755	-47.67	0.3649
AH01	01	C	AH	1	2015	3	10:21:29	10.3581	33.212	10:27:28	10.4578	33.989	67.201	AH01C	0.706264	600.336	601.042	3914	17652	3845	-72.3	1875000	10500000	-0.7	53187216000	5578	6003653	-57177468000	1274	6009749	57177468000	-41.72	6008347	7634092166	-50.49	0.7072
AH01	01	C	AH	1	2015	3	10:21:29	10.3581	33.212	10:27:28	10.4578	33.989	67.201	AH01C	0.256	601.419	601.675	5028	56455.9	4363	-52.94	3750000	7687500	14274	471830368000	5645	6014773	-452124032000	1627	6014849	471830368000	-27.49	6014773	70952526695	-35.54	0.2211
AH01	01	C	AH	1	2015	3	10:21:29	10.3581	33.212	10:27:28	10.4578	33.989	67.201	AH01C	0.192	601.701	601.893	4899	-15155.2	4365	-43.88	1500000	7125000	22135	1205378688000	5135	6018053	-890454848000	3558	6018333	1205378688000	-22.83	6018053	202595903939	-27.67	0.5417
AH01	01	C	AH	1	2015	3	10:21:29	10.3581	33.212	10:27:28	10.4578	33.989	67.201	AH01C	0.320842	602.223	602.544	5261	-196980	4240	-58.7	3187500	7875000	9513	395870336000	5281	6024587	-381796480000	1514	6024587	395870336000	-31.16	6024587	36335838493	-40.37	0.7333
AH01	01	C	AH	1	2015	3	10:21:29	10.3581	33.212	10:27:28	10.4578	33.989	67.201	AH01C	0.4	602.6	603	4224	-12611.4	3724	-53.71	1312500	7312500	15436	495303264000	5168	6029280	-515314368000	1225	6029329	515314368000	-24.66	6027067	64847070427	-34.38	0.2617
AH01	01	C	AH	1	2015	3	10:21:29	10.3581	33.212	10:27:28	10.4578	33.989	67.201	AH01C	4.53134	605.189	609.72	2442	-28360.3	3130	-62.13	187500	4312500	17559	296835264000	4835	6055173	-506404224000	1848	6055172	506404224000	-14.92	6053413	24731709652	-32.21	0.0335
AH01	01	C	AH	1	2015	3	10:21:29	10.3581	33.212	10:27:28	10.4578	33.989	67.201	AH01C	2.7548	610.16	612.915	4012	-33715	2875	-59.22	3937500	6375000	18313	873667392000	5054	6104667	-650953728000	2466	6128596	873667392000	-20.13	6104187	34550976980	-31.47	0.0939
AH01	01	C	AH	1	2015	3	10:21:29	10.3581	33.212	10:27:28	10.4578	33.989	67.201	AH01C	1.07467	613.235	614.309	4945	-48161.2	4358	-48.65	1500000	6937500	24797	1067570752000	5512	6138107	-1065671616000	2733	6141396	1067570752000	-20.58	6132720	115521634367	-25.07	0.0347
AH01	01	C	AH	1	2015	3	10:21:29	10.3581	33.212	10:27:28	10.4578	33.989	67.201	AH01C	3.24201	614.787	618.029	4485	-29162.2	3830	-62.71	1125000	5250000	15522	329111584000	5269	6157573	-294074560000	1726	6148252	329111584000	-32.44	6174027	22988012250	-34.3	0.8066
AH01	01	C	AH	1	2015	3	10:21:29	10.3581	33.212	10:27:28	10.4578	33.989	67.201	AH01C	3.47402	618.357	621.831	3548	-53855.6	3203	-75.75	750000	7125000	2780	40127984000	5208	6209547	-47783160000	1542	6210461	47783160000	-42.44	6183947	5116370956	-47.05	0.01
AH01	01	C	AH	1	2015	3	10:21:29	10.3581	33.212	10:27:28	10.4578	33.989	67.201	AH01C	0.485333	622.325	622.811	2331	94592.4	1990	-71.27	375000	750000	-1281	36699208000	2705	6223867	-36580160000	1293	6223483	36699208000	-44.23	6225973	8557515316	-51.13	0.558
AH01	01	C	AH	1	2015	3	10:21:29	10.3581	33.212	10:27:28	10.4578	33.989	67.201	AH01C	1.44179	624.55	625.992	6220	-22436.4	3930	-67.83	7875000	14437500	6888	454779232000	5257	6249387	-376111776000	2866	6249394	454779232000	-32.27	6249387	12933313541	-42.82	0.2685
AH01	01	A	AH	1	2015	3	10:21:29	10.3581	33.212	10:27:28	10.4578	33.989	67.201	AH01A	0.260895	559.97	560.231	4020	79509.4	3678	-65.67	750000	6937500	1634	110026144000	5339	5601067	-130556560000	2167	5600947	130556560000	-39.59	5601067	16528935741	-48.11	0.5258
AH01	01	A	AH	1	2015	3	10:21:29	10.3581	33.212	10:27:28	10.4578	33.989	67.201	AH01A	0.381691	562.03	562.412	2492	185634	2236	-71.41	375000	750000	-2475	37566932000	4437	5621013	-35134832000	1023	5620883	37566932000	-44.09	5621013	8588104741	-52.14	0.1831
AH01	01	A	AH	1	2015	3	10:21:29	10.3581	33.212	10:27:28	10.4578	33.989	67.201	AH01A	0.672835	562.675	563.348	5095	-67932	3152	-74.34	7687500	13687500	-2944	42866052000	5718	5629840	-53979064000	1001	5630734	53979064000	-48.85	5632907	5988770112	-52.81	0.9163
AH01	01	A	AH	1	2015	3	10:21:29	10.3581	33.212	10:27:28	10.4578	33.989	67.201	AH01A	0.494328	565.051	565.545	2486	30216.5	2193	-72.57	375000	750000	-2513	31313328000	3891	5652107	-27746132000	1385	5650717	31313328000	-44.63	5651520	7294604676	-52.44	0.2011
AH01	01	C	AH	1	2015	3	10:21:29	10.3581	33.212	10:27:28	10.4578	33.989	67.201	AH01C	0.164776	592.9	593.064	2728	-14842.3	2422	-77.03	375000	1125000	-11724	16506961000	4378	5929547	-19651024000	1211	5929543	19651024000	-49.38	5929547	4436920643	-61.53	0.3279
AH01	01	C	AH	1	2015	3	10:21:29	10.3581	33.212	10:27:28	10.4578	33.989	67.201	AH01C	0.186667	593.328	593.515	2824	-8538.4	2358	-81.49	375000	1125000	-15649	12937687000	4853	5933867	-12926894000	1055	5933866	12937687000	-53.75	5933867	2685461316	-65.35	0.3043
AH01	01	C	AH	1	2015	3	10:21:29	10.3581	33.212	10:27:28	10.4578	33.989	67.201	AH01C	0.151045	594.451	594.602	2410	182919	2502	-78.4	187500	937500	-13535	13825718000	5242	5945200	-16162604000	1404	5945314	16162604000	-52.22	5945200	3773376827	-63.31	0.4545
AH01	01	C	AH	1	2015	3	10:21:29	10.3581	33.212	10:27:28	10.4578	33.989	67.201	AH01C	0.409154	595.385	595.794	3147	-50888.3	2401	-76.16	375000	1687500	-6929	25739200000	4528	5955813	-27747556000	0.981	5957193	27747556000	-48.46	5955813	4926785075	-56.67	0.4803
AH01	01	C	AH	1	2015	3	10:21:29	10.3581	33.212	10:27:28	10.4578	33.989	67.201	AH01C	0.508059	599.326	599.834	3011	24403.4	2164	-75.38	375000	1500000	-5208	31657802000	5053	5998027	-38103020000	0.947	5997887	38103020000	-45.46	5996480	5304251654	-55.09	0.6349
AH01	01	C	AH	1	2015	3	10:21:29	10.3581	33.212	10:27:28	10.4578	33.989	67.201	AH01C	0.617909	603.377	603.994	4312	-23216.1	3023	-70.6	1125000	5250000	0.421	123588328000	5515	6039147	-116396592000	1141	6039600	123588328000	-38.67	6034400	9177031701	-49.48	0.1
AH01	01	C	AH	1	2015	3	10:21:29	10.3581	33.212	10:27:28	10.4578	33.989	67.201	AH01C	0.741491	604.297	605.038	3078	37019.4	2612	-78.72	375000	5437500	-6896	32795280000	5714	6049280	-22067644000	1366	6048124	32795280000	-48.98	6049280	3651804453	-56.69	0.852
AH01	01	C	AH	1	2015	3	10:21:29	10.3581	33.212	10:27:28	10.4578	33.989	67.201	AH01C	1.12597	623.218	624.344	2384	-17832.8	2358	-73.06	187500	750000	0.586	47305540000	4907	6243067	-41095256000	1081	6232832	47305540000	-41.18	6243067	6982321090	-49.24	0.9668
AH02	02	A	AH	1	2065	3	09:49:33	9.82583	36.012	09:55:14	9.92056	39.78	75.792	AH02A	0.210667	627.661	627.872	2465	-335742	2226	-66.38	375000	750000	-0.016	70872280000	3696	6277920	-49592652000	1395	6277912	70872280000	-40.99	6277920	15068268680	-49.84	0.6154
AH02	02	A	AH	1	2065	3	09:49:33	9.82583	36.012	09:55:14	9.92056	39.78	75.792	AH02A	0.154667	628.115	628.269	3505	-70468.9	3021	-69.03	562500	5812500	-3934	35128692000	4631	6281387	-67675488000	1716	6281393	67675488000	-44.93	6281387	11212128305	-53.75	0.1552
AH02	02	A	AH	1	2065	3	09:49:33	9.82583	36.012	09:55:14	9.92056	39.78	75.792	AH02A	0.386667	628.392	628.779	5224	1282.1	4361	-66.33	6562500	12187500	2696	78252128000	5777	6284347	-81037392000	2160	6284420	81037392000	-41.01	6284347	15078979501	-47.2	0.1103
AH02	02	A	AH	1	2065	3	09:49:33	9.82583	36.012	09:55:14	9.92056	39.78	75.792	AH02A	0.352	628.997	629.349	5704	-92972.2	4773	-67.29	8812500	12187500	1301	92557416000	5504	6292747	-77095600000	2684	6293099	92557416000	-47.45	6292747	13519301826	-48.55	0.7863
AH02	02	A	AH	1	2065	3	09:49:33	9.82583	36.012	09:55:14	9.92056	39.78	75.792	AH02A	0.984	629.619	630.603	5557	-20427	4616	-62.06	5625000	11812500	11006	208217664000	5845	6303973	-233693344000	2129	6304436	233693344000	-32.37	6298427	24785166725	-38.82	0.2276
AH02	02	A	AH	1	2065	3	09:49:33	9.82583	36.012	09:55:14	9.92056	39.78	75.792	AH02A	0.984	630.795	631.779	5743	24533.6	4408	-58.39	6000000	11625000	14666	366324064000	5579	6317227	-318006784000	2349	6317207	366324064000	-32.36	6309280	37852950410	-35.15	0.1332
AH02	02	A	AH	1	2065	3	09:49:33	9.82583	36.012	09:55:14	9.92056	39.78	75.792	AH02A	0.226667	632.16	632.387	2534	67966.7	2266	-65.05	375000	937500	1685	66732032000	3662	6322853	-47728296000	1460	6321979	66732032000	-40.38	6322853	17413982260	-48.27	0.5529
AH02	02	A	AH	1	2065	3	09:49:33	9.82583	36.012	09:55:14	9.92056	39.78	75.792	AH02A	0.290667	632.763	633.053	4639	-86788.9	2501	-62.13	2062500	7500000	5668	314085952000	5173	6329920	-328345824000	1665	6329905	328345824000	-34.14	6329920	24793409171	-44.12	0.789
AH02	02	A	AH	1	2065	3	09:49:33	9.82583	36.012	09:55:14	9.92056	39.78	75.792	AH02A	0.552	633.429	633.981	4581	-165111	4377	-45.46	1125000	4875000	25107	2147483648000	5711	6338613	-1919910784000	1500	6338405	2147483648000	-16.16	6338613	167455877434	-24.74	0.7826
AH02	02	A	AH	1	2065	3	09:49:33	9.82583	36.012	09:55:14	9.92056	39.78	75.792	AH02A	0.858667	634.195	635.053	4684	-33574.5	4168	-42.75	937500	5625000	29733	2147483648000	5512	6347307	-2014353024000	2429	6348168	2147483648000	-16.95	6342133	227543694907	-20.16	0.0217
AH02	02	A	AH	1	2065	3	09:49:33	9.82583	36.012	09:55:14	9.92056	39.78	75.792	AH02A	0.722667	635.347	636.069	5106	-71863.3	4460	-40.73	3000000	6562500	30984	2147483648000	5359	6357360	-2006674304000	2414	6358172	2147483648000	-15.68	6357360	288799258361	-18.84	0.537
AH02	02	A	AH	1	2065	3	09:49:33	9.82583	36.012	09:55:14	9.92056	39.78	75.792	AH02A	0.173333	636.293	636.467	4711	-114219	3635	-56.55	3000000	7500000	9031	586211264000	5052	6363120	-478702368000	2234	6363114	586211264000	-28.24	6363120	46927072563	-40.82	0.1077
AH02	02	A	AH	1	2065	3	09:49:33	9.82583	36.012	09:55:14	9.92056	39.78	75.792	AH02A	0.501333	636.64	637.141	4864	86546	4073	-46.76	3375000	6187500	23386	1515624192000	5156	6369627	-987173824000	2466	6369623	1515624192000	-19.36	6369627	142406468467	-26.57	0.6436
AH02	02	A	AH	1	2065	3	09:49:33	9.82583	36.012	09:55:14	9.92056	39.78	75.792	AH02A	0.184	637.416	637.6	3963	101258	3307	-60.2	1125000	7125000	5633	159930288000	4870	6375333	-192329312000	1869	6374475	192329312000	-36.84	6375333	30950775851	-44.18	0.6377
AH02	02	A	AH	1	2065	3	09:49:33	9.82583	36.012	09:55:14	9.92056	39.78	75.792	AH02A	1.41867	637.843	639.261	4775	-9946.7	4230	-41.92	3375000	7500000	32728	1688896000000	5274	6389973	-1317273984000	3320	6389976	1688896000000	-16.59	6389973	251952077291	-17.09	0.8136
AH02	02	A	AH	1	2065	3	09:49:33	9.82583	36.012	09:55:14	9.92056	39.78	75.792	AH02A	0.264	639.515	639.779	2742	-60296	2348	-63.72	562500	750000	3671	83609416000	3587	6396693	-88915376000	1565	6395406	88915376000	-38.47	6396693	20497556758	-46.19	0.5859
AH02	02	A	AH	1	2065	3	09:49:33	9.82583	36.012	09:55:14	9.92056	39.78	75.792	AH02A	0.293333	640.171	640.464	2347	-122202	2100	-65.65	187500	750000	2187	73425232000	3219	6402507	-62275136000	1587	6402496	73425232000	-40.27	6402507	16573875398	-47.58	0.2727
AH02	02	A	AH	1	2065	3	09:49:33	9.82583	36.012	09:55:14	9.92056	39.78	75.792	AH02A	1.90035	640.836	642.736	4417	-35263.5	3347	-70.7	3375000	9375000	5215	73437136000	5178	6426187	-111315072000	1566	6426201	111315072000	-38.08	6415440	9229358438	-44.55	0.3722
AH02	02	A	AH	1	2065	3	09:49:33	9.82583	36.012	09:55:14	9.92056	39.78	75.792	AH02A	0.272	643.213	643.485	2313	59817.4	2049	-66.02	187500	562500	1496	63494496000	2796	6433520	-53337048000	1361	6432626	63494496000	-40.5	6433520	15675537304	-48.39	0.5098
AH02	02	A	AH	1	2065	3	09:49:33	9.82583	36.012	09:55:14	9.92056	39.78	75.792	AH02A	0.282667	643.893	644.176	2156	-111830	1983	-65.85	187500	562500	1833	67334832000	2742	6440587	-53806968000	1260	6439253	67334832000	-39.61	6440587	16096378914	-47.99	0.5849
AH02	02	A	AH	1	2065	3	09:49:33	9.82583	36.012	09:55:14	9.92056	39.78	75.792	AH02A	1.7988	644.474	646.273	3684	-53926.8	3092	-73.97	562500	8437500	1711	48285084000	4986	6445013	-64269612000	1738	6453188	64269612000	-44.03	6457707	6257196673	-48.16	0.7211
AH02	02	A	AH	1	2065	3	09:49:33	9.82583	36.012	09:55:14	9.92056	39.78	75.792	AH02A	0.381333	647.704	648.085	2185	73663.1	1949	-67.05	187500	562500	1923	68558920000	2641	6477413	-58710552000	1451	6477408	68558920000	-39.14	6477413	14002725765	-47.9	0.0979
AH02	02	A	AH	1	2065	3	09:49:33	9.82583	36.012	09:55:14	9.92056	39.78	75.792	AH02A	0.410667	650.035	650.445	1964	-91053.7	1857	-65.42	187500	562500	3845	63413624000	2693	6503547	-50574792000	0.695	6503545	63413624000	-38.42	6503547	16859106199	-45.97	0.7778
AH02	02	A	AH	1	2065	3	09:49:33	9.82583	36.012	09:55:14	9.92056	39.78	75.792	AH02A	0.285333	650.597	650.883	2196	-10885.9	2002	-66.56	187500	562500	1159	56484980000	3285	6506400	-40682092000	1456	6506388	56484980000	-40.18	6506400	14866680971	-48.64	0.1495
AH02	02	A	AH	1	2065	3	09:49:33	9.82583	36.012	09:55:14	9.92056	39.78	75.792	AH02A	0.408	651.229	651.637	2257	5128.3	2124	-67.65	187500	562500	1586	70674976000	3904	6512613	-50568116000	1444	6512621	70674976000	-41.01	6512613	13061461793	-48.21	0.0724
AH02	02	A	AH	1	2065	3	09:49:33	9.82583	36.012	09:55:14	9.92056	39.78	75.792	AH02A	0.274667	651.947	652.221	2189	87193.8	1981	-66.78	187500	562500	0.781	61932332000	3749	6519733	-50922080000	1359	6519847	61932332000	-40.72	6519733	14424402223	-49.07	0.0971
AH02	02	A	AH	1	2065	3	09:49:33	9.82583	36.012	09:55:14	9.92056	39.78	75.792	AH02A	0.882667	652.699	653.581	4956	-78369.9	4017	-48.21	3562500	6750000	24372	1138796800000	5635	6531413	-1074996864000	1293	6534468	1138796800000	-20.92	6527067	122030132622	-25.45	0.0061
AH02	02	A	AH	1	2065	3	09:49:33	9.82583	36.012	09:55:14	9.92056	39.78	75.792	AH02A	0.154667	653.781	653.936	4906	217621	4310	-50.5	1312500	7687500	14517	799448896000	5384	6538507	-908416384000	1732	6538509	908416384000	-21.41	6538507	94598490348	-35.23	0.4386
AH02	02	A	AH	1	2065	3	09:49:33	9.82583	36.012	09:55:14	9.92056	39.78	75.792	AH02A	0.162667	654.099	654.261	4814	-47276.4	3811	-54.27	1687500	7125000	11040	652065664000	5129	6541280	-752910336000	1451	6541366	752910336000	-27.32	6540987	60980099925	-38.82	0
AH02	02	A	AH	1	2065	3	09:49:33	9.82583	36.012	09:55:14	9.92056	39.78	75.792	AH02A	0.458667	654.445	654.904	4623	369.6	3818	-47.75	1125000	6750000	21996	1040413952000	5205	6548560	-949146880000	1136	6546255	1040413952000	-21.1	6548560	130155292713	-27.73	0.8947
AH02	02	A	AH	1	2065	3	09:49:33	9.82583	36.012	09:55:14	9.92056	39.78	75.792	AH02A	0.178667	655.165	655.344	4144	25633.9	3727	-48.63	562500	5437500	17016	1428398464000	4963	6552240	-980370944000	0.975	6552313	1428398464000	-19.25	6552240	115870530760	-32.84	0.3182
AH02	02	A	AH	1	2065	3	09:49:33	9.82583	36.012	09:55:14	9.92056	39.78	75.792	AH02A	0.578667	655.539	656.117	5316	-105636	4244	-40.3	4312500	8062500	30474	2147483648000	5368	6556853	-1980888448000	1723	6559335	2147483648000	-17.11	6556853	303738071020	-19.36	0.2535
AH02	02	A	AH	1	2065	3	09:49:33	9.82583	36.012	09:55:14	9.92056	39.78	75.792	AH02A	0.157333	656.269	656.427	4365	-496753	3549	-56.44	3187500	8625000	8727	315881568000	4986	6563520	-268161520000	2254	6563911	315881568000	-33.56	6563520	47259615805	-41.18	0.5254
AH02	02	A	AH	1	2065	3	09:49:33	9.82583	36.012	09:55:14	9.92056	39.78	75.792	AH02A	0.154667	656.648	656.803	4477	11051.7	3695	-57.88	3375000	9187500	7143	244787184000	5253	6567227	-265267440000	1456	6567610	265267440000	-34.49	6567227	40316221014	-42.64	0.4737
AH02	02	A	AH	1	2065	3	09:49:33	9.82583	36.012	09:55:14	9.92056	39.78	75.792	AH02A	0.2	657.107	657.307	4710	331562	4133	-54.67	3750000	7687500	11470	474816608000	5405	6572880	-393229792000	2525	6571570	474816608000	-30.52	6572880	58405146276	-38.3	0.9054
AH02	02	A	AH	1	2065	3	09:49:33	9.82583	36.012	09:55:14	9.92056	39.78	75.792	AH02A	1.41333	657.509	658.923	4690	-46610.9	4255	-39.61	3187500	6750000	35031	2147483648000	4799	6583360	-1689719168000	3117	6583947	2147483648000	-14.04	6583360	328972059319	-14.79	0.5849
AH02	02	A	AH	1	2065	3	09:49:33	9.82583	36.012	09:55:14	9.92056	39.78	75.792	AH02A	0.557333	659.157	659.715	4831	134568	3607	-50.49	3562500	7875000	20094	1084857984000	5250	6594960	-660200320000	1627	6595263	1084857984000	-24.16	6594960	94065813037	-29.71	0.6058
AH02	02	A	AH	1	2065	3	09:49:33	9.82583	36.012	09:55:14	9.92056	39.78	75.792	AH02A	0.546667	659.896	660.443	2890	-52122.8	2414	-63.67	375000	2625000	6860	96125312000	5527	6599787	-112192504000	1148	6603192	112192504000	-36.81	6599787	20543818571	-43.01	0.1512
AH02	02	A	AH	1	2065	3	09:49:33	9.82583	36.012	09:55:14	9.92056	39.78	75.792	AH02A	1.74471	660.65	662.395	5856	-24371.6	4185	-65.46	7500000	12375000	10085	280068064000	5428	6609307	-281770368000	3181	6609323	281770368000	-37.65	6611067	16803810665	-39.71	0.2615
AH02	02	C	AH	1	2065	3	09:49:33	9.82583	36.012	09:55:14	9.92056	39.78	75.792	AH02C	0.208	664.107	664.315	2624	-12324.7	2331	-66.65	375000	750000	-0.34	56530804000	3177	6641893	-60377472000	1688	6641352	60377472000	-43.68	6641893	14539996440	-50.21	0.3896
AH02	02	C	AH	1	2065	3	09:49:33	9.82583	36.012	09:55:14	9.92056	39.78	75.792	AH02C	0.470412	665.301	665.772	4602	91799.2	3680	-73.17	3750000	8062500	-3328	37088368000	5077	6653653	-41756044000	1676	6654607	41756044000	-48.32	6653653	6889437392	-53.15	0.1314
AH02	02	C	AH	1	2065	3	09:49:33	9.82583	36.012	09:55:14	9.92056	39.78	75.792	AH02C	0.2	666.032	666.232	3053	-107876	2961	-68.89	375000	1500000	-2697	41741952000	4763	6661147	-46498980000	1759	6661150	46498980000	-42.15	6661147	11265434615	-52.59	0.4133
AH02	02	C	AH	1	2065	3	09:49:33	9.82583	36.012	09:55:14	9.92056	39.78	75.792	AH02C	0.354667	666.571	666.925	3312	-6691.5	2937	-69.01	375000	6000000	-0.352	44627208000	5213	6666293	-81355936000	1688	6666350	81355936000	-41.29	6666160	11143576579	-50.2	0.1278
AH02	02	C	AH	1	2065	3	09:49:33	9.82583	36.012	09:55:14	9.92056	39.78	75.792	AH02C	0.242667	667.397	667.64	2457	10156.6	2204	-68.74	187500	750000	-1761	52770448000	3547	6675893	-38220384000	1522	6675311	52770448000	-42.07	6675893	11576988858	-51.52	0.7889
AH02	02	C	AH	1	2065	3	09:49:33	9.82583	36.012	09:55:14	9.92056	39.78	75.792	AH02C	0.314667	671.075	671.389	4917	40061.6	2748	-63.98	2812500	6937500	4158	325465824000	5178	6713147	-229753312000	1666	6713150	325465824000	-36.45	6712933	19953990421	-45.66	0.6949
AH02	02	C	AH	1	2065	3	09:49:33	9.82583	36.012	09:55:14	9.92056	39.78	75.792	AH02C	0.28	671.661	671.941	4310	295702	2573	-63.99	1500000	6937500	3612	227407920000	5234	6718800	-214099072000	1381	6718790	227407920000	-37.39	6718800	20020976426	-46.14	0.7788
AH02	02	C	AH	1	2065	3	09:49:33	9.82583	36.012	09:55:14	9.92056	39.78	75.792	AH02C	0.669333	672.117	672.787	5246	-33029	4120	-65.51	4687500	10500000	5876	253997040000	5402	6721787	-340285248000	1857	6721769	340285248000	-34.27	6724320	16598303918	-43.98	0.468
AH02	02	C	AH	1	2065	3	09:49:33	9.82583	36.012	09:55:14	9.92056	39.78	75.792	AH02C	0.165333	673.205	673.371	5066	81932.4	4168	-64	3562500	10125000	1315	109515152000	5338	6732320	-119737032000	2292	6732312	119737032000	-41.78	6732320	19806617383	-48.52	0.1475
AH02	02	C	AH	1	2065	3	09:49:33	9.82583	36.012	09:55:14	9.92056	39.78	75.792	AH02C	0.208	673.645	673.853	5207	179804	4004	-60.51	6750000	12187500	5856	138311040000	5551	6737707	-175830560000	2486	6738156	175830560000	-34.39	6737707	29909745321	-43.94	0.6026
AH02	02	C	AH	1	2065	3	09:49:33	9.82583	36.012	09:55:14	9.92056	39.78	75.792	AH02C	0.384402	674.093	674.477	4855	-4414.6	3653	-72.66	3562500	10875000	-3664	50822744000	5315	6743040	-43723164000	1318	6744019	50822744000	-45.01	6743040	7311644234	-53.51	0.5486
AH02	02	C	AH	1	2065	3	09:49:33	9.82583	36.012	09:55:14	9.92056	39.78	75.792	AH02C	0.578667	674.811	675.389	3990	-57813	3833	-45.44	562500	4500000	25333	1766912768000	5487	6750533	-1484566144000	1235	6750035	1766912768000	-13.17	6750533	168299306333	-24.49	0.4194
AH02	02	C	AH	1	2065	3	09:49:33	9.82583	36.012	09:55:14	9.92056	39.78	75.792	AH02C	0.604178	675.603	676.208	4911	-60586.1	4011	-42.25	2812500	5812500	28682	2057949952000	5473	6760320	-1552045184000	1165	6758930	2057949952000	-16.91	6760320	241407041698	-21.17	0.7111
AH02	02	C	AH	1	2065	3	09:49:33	9.82583	36.012	09:55:14	9.92056	39.78	75.792	AH02C	0.392	677.365	677.757	4765	-67452	3029	-61.14	3375000	8250000	7951	322861152000	5695	6776027	-296651200000	0.949	6775712	322861152000	-35.31	6774693	27780145456	-41.83	0.2653
AH02	02	C	AH	1	2065	3	09:49:33	9.82583	36.012	09:55:14	9.92056	39.78	75.792	AH02C	0.234667	677.936	678.171	2927	-5180.7	2786	-63.34	562500	1125000	3543	91225640000	4690	6780640	-94651216000	1774	6780985	94651216000	-38.72	6780640	21204684833	-46.41	0.5455
AH02	02	C	AH	1	2065	3	09:49:33	9.82583	36.012	09:55:14	9.92056	39.78	75.792	AH02C	0.827553	678.308	679.136	3358	-8792.4	2938	-77.54	562500	7500000	-5222	38306852000	5337	6783120	-51164624000	1014	6783125	51164624000	-47.25	6783120	4187187128	-55.02	0.0032
AH02	02	C	AH	1	2065	3	09:49:33	9.82583	36.012	09:55:14	9.92056	39.78	75.792	AH02C	1.75241	679.613	681.365	2293	-3402.9	2553	-69.48	187500	750000	6090	86463064000	4364	6812347	-70371608000	1228	6796807	86463064000	-37.79	6796560	10566186841	-43.72	0.0244
AH02	02	C	AH	1	2065	3	09:49:33	9.82583	36.012	09:55:14	9.92056	39.78	75.792	AH02C	0.304	681.659	681.963	2477	-28401.9	2134	-67.03	375000	937500	0.965	61453924000	3514	6817733	-46215620000	1203	6817008	61453924000	-41.08	6817733	13986291922	-48.9	0.3772
AH02	02	C	AH	1	2065	3	09:49:33	9.82583	36.012	09:55:14	9.92056	39.78	75.792	AH02C	0.780314	683.526	684.307	2410	-10458.6	2297	-73.01	375000	750000	-0.957	46719488000	4867	6835920	-41214776000	1097	6835908	46719488000	-41.39	6835920	6990878170	-50.83	0.0822
AH02	02	C	AH	1	2065	3	09:49:33	9.82583	36.012	09:55:14	9.92056	39.78	75.792	AH02C	0.60177	685.987	686.588	2216	6385.9	1978	-71.44	187500	562500	-0.536	40781424000	4505	6860613	-36392864000	1172	6860829	40781424000	-41.12	6860613	8445208980	-50.31	0.1205
AH02	02	C	AH	1	2065	3	09:49:33	9.82583	36.012	09:55:14	9.92056	39.78	75.792	AH02C	0.4	687.131	687.531	2221	98984.7	1918	-69.66	187500	562500	-0.515	38470972000	2589	6871600	-32701706000	1339	6871592	38470972000	-42.98	6871600	10350021560	-50.32	0.0671
AH02	02	C	AH	1	2065	3	09:49:33	9.82583	36.012	09:55:14	9.92056	39.78	75.792	AH02C	0.32	687.901	688.221	2191	-43634.2	1962	-70.36	187500	562500	-2181	34475064000	3156	6879627	-28378506000	1376	6879150	34475064000	-44.94	6879627	9531441362	-52	0.1849
AH02	02	C	AH	1	2065	3	09:49:33	9.82583	36.012	09:55:14	9.92056	39.78	75.792	AH02C	0.659103	690.696	691.355	2140	-6824.9	2055	-70.29	375000	562500	1025	65258128000	5073	6909493	-58460540000	1048	6909482	65258128000	-38.48	6910160	9595414445	-48.81	0.4837
AH02	02	C	AH	1	2065	3	09:49:33	9.82583	36.012	09:55:14	9.92056	39.78	75.792	AH02C	0.32	693.048	693.368	2356	38712.5	2116	-68.54	187500	750000	-0.365	47423776000	3144	6930933	-64445532000	1210	6930924	64445532000	-40.99	6930933	11738384839	-50.19	0.1345
AH02	02	C	AH	1	2065	3	09:49:33	9.82583	36.012	09:55:14	9.92056	39.78	75.792	AH02C	0.99756	693.992	694.989	4771	-1744.9	3186	-50.5	3750000	5625000	22632	2085175808000	5443	6947893	-1100131200000	1033	6947738	2085175808000	-17.65	6948187	93574216596	-27.23	0.8289
AH02	02	C	AH	1	2065	3	09:49:33	9.82583	36.012	09:55:14	9.92056	39.78	75.792	AH02C	0.752	695.24	695.992	4928	-68372.1	4314	-41.95	2437500	6750000	29934	2147483648000	5440	6957920	-1627584640000	2449	6955407	2147483648000	-15.78	6957920	253891477545	-19.78	0.7331
AH02	02	C	AH	1	2065	3	09:49:33	9.82583	36.012	09:55:14	9.92056	39.78	75.792	AH02C	0.194667	696.368	696.563	5025	25471.7	3804	-56.08	3187500	8062500	10001	579550592000	5393	6964347	-343031136000	1003	6964838	579550592000	-32.93	6964347	49925224783	-39.78	0.3425
AH02	02	C	AH	1	2065	3	09:49:33	9.82583	36.012	09:55:14	9.92056	39.78	75.792	AH02C	1.248	696.968	698.216	5316	-49765.9	4244	-42.96	3187500	6937500	31141	2147483648000	5451	6973680	-1980640512000	1527	6974923	2147483648000	-15.44	6982000	224799451067	-18.64	0.9872
AH02	02	C	AH	1	2065	3	09:49:33	9.82583	36.012	09:55:14	9.92056	39.78	75.792	AH02C	1.76267	698.568	700.331	5377	-4005.1	4055	-56.79	3375000	8625000	18808	648475904000	5384	7002827	-451685344000	2094	6998971	648475904000	-28.68	7002827	45496749814	-31.02	0.9728
AH02	02	C	AH	1	2065	3	09:49:33	9.82583	36.012	09:55:14	9.92056	39.78	75.792	AH02C	0.413333	700.483	700.896	4761	-95586	3681	-56.37	1125000	8250000	12943	452543104000	5199	7007013	-448770720000	1260	7007171	452543104000	-28.87	7007013	47768013187	-36.89	0.529
AH02	02	C	AH	1	2065	3	09:49:33	9.82583	36.012	09:55:14	9.92056	39.78	75.792	AH02C	0.256	701.208	701.464	2896	22334.8	2625	-68.72	562500	1125000	-1462	52784500000	4112	7012773	-41032948000	1194	7012529	52784500000	-42.4	7012773	11541464479	-51.31	0.2708
AH02	02	C	AH	1	2065	3	09:49:33	9.82583	36.012	09:55:14	9.92056	39.78	75.792	AH02C	0.292182	701.856	702.148	3073	44750.8	2472	-68.11	375000	2437500	-0.307	58481684000	4836	7019253	-55564636000	1322	7021057	58481684000	-40.92	7019253	12416951937	-50.1	0.2385
AH02	02	A	AH	1	2065	3	09:49:33	9.82583	36.012	09:55:14	9.92056	39.78	75.792	AH02A	0.186667	626.887	627.074	2683	366424	2292	-71.18	375000	937500	-5338	29686816000	4473	6269307	-39308692000	1044	6269308	39308692000	-43.09	6269307	8647701324	-55.19	0.2319
AH02	02	A	AH	1	2065	3	09:49:33	9.82583	36.012	09:55:14	9.92056	39.78	75.792	AH02A	0.357014	646.726	647.083	2375	66167.2	2220	-71.5	187500	750000	-2847	42412652000	5020	6467867	-34398500000	1400	6467770	42412652000	-43.05	6467867	8401928094	-52.62	0.1654
AH02	02	A	AH	1	2065	3	09:49:33	9.82583	36.012	09:55:14	9.92056	39.78	75.792	AH02A	0.52179	648.539	649.061	2311	16132.9	2423	-73.52	187500	562500	-3231	29481032000	4660	6487973	-30059588000	1352	6487978	30059588000	-44.65	6487973	6625008659	-53.04	0.4948
AH02	02	C	AH	1	2065	3	09:49:33	9.82583	36.012	09:55:14	9.92056	39.78	75.792	AH02C	0.244378	663.231	663.476	3361	-269960	2692	-74.82	562500	3750000	-7795	23338078000	4677	6633040	-38858184000	1439	6633429	38858184000	-48.8	6633040	5679688809	-57.67	0.2967
AH02	02	C	AH	1	2065	3	09:49:33	9.82583	36.012	09:55:14	9.92056	39.78	75.792	AH02C	0.186667	663.674	663.86	2901	-140922	2667	-72.23	375000	1125000	-6396	24142596000	4142	6638027	-30156992000	1712	6637626	30156992000	-46.53	6638027	7544524448	-56.38	0.6957
AH02	02	C	AH	1	2065	3	09:49:33	9.82583	36.012	09:55:14	9.92056	39.78	75.792	AH02C	0.151045	664.577	664.728	2378	32194.9	2427	-73.47	187500	750000	-8521	22402808000	4919	6646213	-27192272000	1072	6646097	27192272000	-46.52	6646213	6675046430	-58.36	0.2857
AH02	02	C	AH	1	2065	3	09:49:33	9.82583	36.012	09:55:14	9.92056	39.78	75.792	AH02C	0.186667	664.937	665.124	3276	-143163	2774	-74.98	375000	1875000	-9144	31369550000	4569	6649760	-27890736000	1371	6649674	31369550000	-48.09	6649760	5637866327	-58.91	0.2029
AH02	02	C	AH	1	2065	3	09:49:33	9.82583	36.012	09:55:14	9.92056	39.78	75.792	AH02C	0.645372	676.455	677.1	4720	-128931	4388	-40.95	1500000	6375000	30275	2105051136000	5620	6767253	-1435283456000	2495	6768123	2105051136000	-16.31	6767253	282133949278	-19.53	0.4191
AH02	02	C	AH	1	2065	3	09:49:33	9.82583	36.012	09:55:14	9.92056	39.78	75.792	AH02C	0.768954	682.332	683.101	2582	-29005.3	2250	-71.9	375000	750000	0.078	44022288000	5675	6823440	-54261796000	1079	6825325	54261796000	-41.5	6823440	7921614483	-49.8	0.0139
AH02	02	C	AH	1	2065	3	09:49:33	9.82583	36.012	09:55:14	9.92056	39.78	75.792	AH02C	0.72776	684.776	685.504	2356	66073.3	1986	-74.69	375000	750000	-2947	30267734000	4829	6847840	-31612476000	0.972	6848119	31612476000	-45.07	6847840	5808138418	-52.74	0.011
AH02	02	C	AH	1	2065	3	09:49:33	9.82583	36.012	09:55:14	9.92056	39.78	75.792	AH02C	0.576715	691.96	692.536	2455	-45548.2	2287	-72.7	375000	750000	-1950	37595952000	4771	6920587	-36759216000	1195	6924524	37595952000	-43.88	6921547	7336538110	-51.72	0.338
AH03	03	A	AH	1	1800	3	10:32:22	10.5394	36.521	10:38:16	10.6378	37.441	73.962	AH03A	0.226667	702.824	703.051	2814	-247621	2561	-70.12	375000	1125000	-3393	34459616000	5311	7028907	-34350388000	0.999	7028722	34459616000	-44.54	7030480	9808234000	-53.25	0.9882
AH03	03	A	AH	1	1800	3	10:32:22	10.5394	36.521	10:38:16	10.6378	37.441	73.962	AH03A	0.773333	703.325	704.099	5059	-29814.5	4534	-62.72	10312500	12375000	9305	130974824000	5747	7035947	-179498816000	0.874	7035751	179498816000	-30.58	7036347	23350090415	-40.39	0.4
AH03	03	A	AH	1	1800	3	10:32:22	10.5394	36.521	10:38:16	10.6378	37.441	73.962	AH03A	0.905868	704.291	705.197	5754	-19461.2	4658	-52.12	5812500	10687500	20577	698869184000	5813	7048560	-551011008000	2402	7048068	698869184000	-27.81	7044000	77713663880	-29.26	0.1209
AH03	03	A	AH	1	1800	3	10:32:22	10.5394	36.521	10:38:16	10.6378	37.441	73.962	AH03A	2.51566	705.65	708.165	4678	-15930.8	4015	-47.85	1312500	6562500	29291	1643288576000	5505	7079680	-1558849408000	2607	7079812	1643288576000	-15.36	7064480	126885908795	-20.56	0.3171
AH03	03	A	AH	1	1800	3	10:32:22	10.5394	36.521	10:38:16	10.6378	37.441	73.962	AH03A	2.27467	708.4	710.675	5231	6878	4488	-50.62	3187500	7875000	26081	696178496000	5619	7092640	-551401600000	2880	7090905	696178496000	-25.07	7084853	92409334831	-23.76	0.0375
AH03	03	A	AH	1	1800	3	10:32:22	10.5394	36.521	10:38:16	10.6378	37.441	73.962	AH03A	3.552	710.976	714.528	5103	24070.2	4324	-54.59	2812500	6000000	24045	562201920000	5361	7110533	-407194336000	1964	7111300	562201920000	-28.05	7130187	58725864131	-25.76	0.5751
AH03	03	A	AH	1	1800	3	10:32:22	10.5394	36.521	10:38:16	10.6378	37.441	73.962	AH03A	1.92901	714.85	716.779	5042	-1829.6	4367	-43.01	2062500	5812500	32976	2147483648000	5289	7157280	-1787896064000	3092	7156916	2147483648000	-16.96	7151120	222081837248	-16.86	0.1355
AH03	03	A	AH	1	1800	3	10:32:22	10.5394	36.521	10:38:16	10.6378	37.441	73.962	AH03A	1.66119	717.005	718.667	5317	-20746.7	4424	-45.37	2625000	7125000	29962	1872286464000	5288	7172027	-2004048512000	2988	7179699	2004048512000	-18.56	7172027	170765712496	-19.79	0.1174
AH03	03	A	AH	1	1800	3	10:32:22	10.5394	36.521	10:38:16	10.6378	37.441	73.962	AH03A	3.84922	718.983	722.832	5407	21876.7	4606	-53.99	3750000	6750000	24990	936822592000	5432	7190613	-588621376000	2426	7220239	936822592000	-26.39	7207013	62582483607	-24.86	0.4463
AH03	03	A	AH	1	1800	3	10:32:22	10.5394	36.521	10:38:16	10.6378	37.441	73.962	AH03A	1.77867	723.141	724.92	5236	-81075.3	4423	-42.78	2625000	6187500	32848	2147483648000	5545	7244240	-1964579584000	1470	7244240	2147483648000	-16.5	7237973	228424678995	-16.96	0.3679
AH03	03	A	AH	1	1800	3	10:32:22	10.5394	36.521	10:38:16	10.6378	37.441	73.962	AH03A	3.01953	726.631	729.651	5465	-27305.8	4184	-66.18	3187500	8812500	11745	541759744000	5257	7284347	-271272928000	1606	7277212	541759744000	-40.75	7277360	15470238107	-38.05	0.3657
AH03	03	A	AH	1	1800	3	10:32:22	10.5394	36.521	10:38:16	10.6378	37.441	73.962	AH03A	4.35589	730.023	734.379	5448	-34221.7	4410	-61.96	3375000	8625000	17564	796752896000	5775	7343120	-621906368000	2840	7343029	796752896000	-32.94	7321653	25378076310	-32.16	0.4917
AH03	03	A	AH	1	1800	3	10:32:22	10.5394	36.521	10:38:16	10.6378	37.441	73.962	AH03A	1.22133	734.779	736	5572	-40485.1	4390	-43.94	2812500	8062500	30063	2147483648000	5693	7352107	-1629905664000	0.621	7354313	2147483648000	-17.91	7347920	199618770330	-19.77	0.0109
AH03	03	A	AH	1	1800	3	10:32:22	10.5394	36.521	10:38:16	10.6378	37.441	73.962	AH03A	0.296	736.451	736.747	5382	175870	4573	-47.21	3375000	7312500	20666	1460744576000	5485	7366987	-873617216000	3220	7366802	1460744576000	-23.35	7366987	136525728886	-29.22	0.8378
AH03	03	A	AH	1	1800	3	10:32:22	10.5394	36.521	10:38:16	10.6378	37.441	73.962	AH03A	1.04358	737.177	738.22	5592	-21292.4	4156	-55.81	3562500	8250000	17500	942196800000	5707	7375573	-760083328000	1723	7376675	942196800000	-28	7378133	51446818926	-32.23	0.6103
AH03	03	A	AH	1	1800	3	10:32:22	10.5394	36.521	10:38:16	10.6378	37.441	73.962	AH03A	0.184	738.413	738.597	4346	102685	3509	-62.46	2250000	4875000	3375	155659136000	4345	7384747	-222220240000	1969	7384744	222220240000	-37.18	7384747	23513634653	-46.56	0.3333
AH03	03	C	AH	1	1800	3	10:32:22	10.5394	36.521	10:38:16	10.6378	37.441	73.962	AH03C	1.69273	739.47	741.163	5072	-35165.3	4532	-45.2	2250000	6187500	30212	1706011264000	5319	7403360	-1256832896000	3193	7403447	1706011264000	-17.1	7403360	172485385842	-19.62	0.511
AH03	03	C	AH	1	1800	3	10:32:22	10.5394	36.521	10:38:16	10.6378	37.441	73.962	AH03C	2.128	741.805	743.933	5128	-4642.1	4449	-46.44	3187500	6375000	29969	1789860992000	5355	7435973	-1703559040000	2249	7437346	1789860992000	-15.26	7428720	149671284369	-19.86	0.5013
AH03	03	C	AH	1	1800	3	10:32:22	10.5394	36.521	10:38:16	10.6378	37.441	73.962	AH03C	0.386667	744.165	744.552	4033	-66215.1	2992	-56.83	2625000	4125000	12167	320361632000	4825	7444453	-346098560000	1363	7443679	346098560000	-29.31	7444453	44972234511	-37.71	0.7222
AH03	03	C	AH	1	1800	3	10:32:22	10.5394	36.521	10:38:16	10.6378	37.441	73.962	AH03C	0.218667	744.835	745.053	3517	-43356.6	3001	-60.07	937500	3937500	6503	138947024000	3971	7449573	-139978224000	2058	7449493	139978224000	-38.34	7449573	31277308609	-43.34	0.561
AH03	03	C	AH	1	1800	3	10:32:22	10.5394	36.521	10:38:16	10.6378	37.441	73.962	AH03C	0.221333	745.381	745.603	3114	230620	2745	-62.1	562500	3562500	4526	83514544000	3565	7453920	-99252656000	2069	7455151	99252656000	-40.27	7453920	24649870999	-45.35	0.0482
AH03	03	C	AH	1	1800	3	10:32:22	10.5394	36.521	10:38:16	10.6378	37.441	73.962	AH03C	0.218667	745.949	746.168	2804	118542	2527	-61.95	562500	937500	4625	68137944000	3192	7459733	-85780320000	1806	7460259	85780320000	-39.15	7459733	25128756253	-45.24	0.1098
AH03	03	C	AH	1	1800	3	10:32:22	10.5394	36.521	10:38:16	10.6378	37.441	73.962	AH03C	0.356449	746.515	746.871	4340	79007.8	3545	-61.64	3000000	4500000	7018	248622016000	5009	7467680	-277540864000	2358	7467684	277540864000	-32.5	7467680	25737472279	-42.91	0.7143
AH03	03	C	AH	1	1800	3	10:32:22	10.5394	36.521	10:38:16	10.6378	37.441	73.962	AH03C	2.60932	747.132	749.741	5328	3159.8	4347	-58.54	3000000	6000000	18752	536092864000	5341	7494933	-392722336000	2731	7493448	536092864000	-31.74	7480720	37444390814	-31.01	0.3599
AH03	03	C	AH	1	1800	3	10:32:22	10.5394	36.521	10:38:16	10.6378	37.441	73.962	AH03C	1.00081	750.002	751.003	5076	-59195.5	4395	-40.99	2625000	6562500	32146	2147483648000	5499	7505867	-2021524480000	2770	7506143	2147483648000	-15.14	7505867	280537198031	-17.68	0.584
AH03	03	C	AH	1	1800	3	10:32:22	10.5394	36.521	10:38:16	10.6378	37.441	73.962	AH03C	1.22133	751.467	752.688	5215	-141129	4421	-40.23	2250000	7312500	33761	2147483648000	5534	7517227	-2019549696000	2502	7516519	2147483648000	-15.29	7517227	306250444152	-16.05	0.2079
AH03	03	C	AH	1	1800	3	10:32:22	10.5394	36.521	10:38:16	10.6378	37.441	73.962	AH03C	1.87733	753.067	754.944	5573	-97824.5	4753	-42.47	3375000	7687500	33400	2147483648000	5980	7537493	-1842442624000	3375	7547929	2147483648000	-17.58	7532533	234636394650	-16.5	0.0994
AH03	03	C	AH	1	1800	3	10:32:22	10.5394	36.521	10:38:16	10.6378	37.441	73.962	AH03C	0.904	755.357	756.261	5161	31847.3	4420	-46.86	2062500	6000000	25838	1645177600000	5623	7553840	-1270795136000	2145	7553834	1645177600000	-19.38	7558880	145363676343	-23.83	0.587
AH03	03	C	AH	1	1800	3	10:32:22	10.5394	36.521	10:38:16	10.6378	37.441	73.962	AH03C	1.93067	756.616	758.547	5502	-19008.8	4470	-52.05	3562500	6937500	23937	1135333248000	5433	7584160	-595202240000	2569	7583097	1135333248000	-26.36	7584160	78313043564	-25.9	0.9323
AH03	03	C	AH	1	1800	3	10:32:22	10.5394	36.521	10:38:16	10.6378	37.441	73.962	AH03C	2.33867	758.867	761.205	5591	-4423.8	4689	-51.97	3750000	7687500	24851	1103371392000	5514	7605893	-616696512000	2713	7608307	1103371392000	-26.46	7599707	79800231010	-24.91	0.4721
AH03	03	C	AH	1	1800	3	10:32:22	10.5394	36.521	10:38:16	10.6378	37.441	73.962	AH03C	2.15733	761.576	763.733	5596	3882.4	4646	-51.26	3937500	7500000	25214	1271689600000	5502	7631947	-651265536000	3180	7635131	1271689600000	-25.53	7631947	85814411358	-24.63	0.7503
AH03	03	C	AH	1	1800	3	10:32:22	10.5394	36.521	10:38:16	10.6378	37.441	73.962	AH03C	1.77487	764.145	765.92	5675	-30155.2	4606	-51.13	4125000	8437500	24488	1243726848000	5762	7655253	-692269760000	3003	7656418	1243726848000	-27.28	7649867	87129286242	-25.34	0.4737
AH03	03	C	AH	1	1800	3	10:32:22	10.5394	36.521	10:38:16	10.6378	37.441	73.962	AH03C	2.288	766.275	768.563	5022	-16178.4	4333	-47.22	3750000	6562500	29507	1359194496000	5404	7674347	-948580736000	2431	7671114	1359194496000	-20.6	7670907	137497053959	-20.28	0.3566
AH03	03	C	AH	1	1800	3	10:32:22	10.5394	36.521	10:38:16	10.6378	37.441	73.962	AH03C	1.984	768.84	770.824	5027	-40615.8	4304	-43.09	2437500	6187500	33021	2147483648000	5301	7694000	-1769741568000	2653	7706057	2147483648000	-17.16	7694000	219788987439	-16.82	0.2823
AH03	03	C	AH	1	1800	3	10:32:22	10.5394	36.521	10:38:16	10.6378	37.441	73.962	AH03C	0.693333	771.104	771.797	4964	12402.8	4458	-48.07	2062500	6000000	23479	1676860800000	5657	7713387	-1014022016000	2528	7714420	1676860800000	-22.68	7713387	124960852859	-26.29	0.3385
AH03	03	C	AH	1	1800	3	10:32:22	10.5394	36.521	10:38:16	10.6378	37.441	73.962	AH03C	0.552	772.027	772.579	5200	-66474.5	4376	-44.56	3000000	8250000	26005	2031689088000	5474	7720773	-1697893504000	2581	7720777	2031689088000	-17.65	7720773	188072784487	-23.73	0.0918
AH03	03	C	AH	1	1800	3	10:32:22	10.5394	36.521	10:38:16	10.6378	37.441	73.962	AH03C	0.258667	772.883	773.141	5016	-42860	4289	-59.74	4687500	10687500	7558	237447136000	5283	7729813	-230050816000	2809	7729698	237447136000	-37.23	7729813	32366771410	-42.31	0.3814
AH03	03	C	AH	1	1800	3	10:32:22	10.5394	36.521	10:38:16	10.6378	37.441	73.962	AH03C	0.850667	773.483	774.333	5669	-22412	4459	-50.07	3750000	8250000	22368	1279607680000	5466	7738080	-734995392000	2629	7738274	1279607680000	-26.37	7738080	98492217645	-27.47	0.3824
AH03	03	C	AH	1	1800	3	10:32:22	10.5394	36.521	10:38:16	10.6378	37.441	73.962	AH03C	1.21982	774.611	775.83	5441	-18113	3892	-54.75	3937500	7875000	19243	984528512000	5717	7746507	-720351104000	1565	7746678	984528512000	-26.19	7748933	57323963360	-30.61	0.2319
AH03	03	C	AH	1	1800	3	10:32:22	10.5394	36.521	10:38:16	10.6378	37.441	73.962	AH03C	0.186667	739.184	739.371	4553	44466.7	3234	-70.17	1687500	6562500	-4332	70835488000	5248	7393147	-59701748000	1197	7393060	70835488000	-43.3	7393147	9818137411	-54.09	0.6957
AH03	03	C	AH	1	1800	3	10:32:22	10.5394	36.521	10:38:16	10.6378	37.441	73.962	AH03C	0.216915	776.036	776.253	4150	440037	3331	-64.09	2062500	3187500	2437	125476888000	5425	7761893	-121361312000	1924	7761976	125476888000	-39.01	7761893	19638832150	-47.41	0.7037
AH04	04	C	AH	1	1745	3				10:07:24	10.1233	75.511	75.511	AH04C	1.83857	777.588	779.427	4349	-31787.2	3516	-62.63	750000	10500000	13148	165121424000	5637	7791813	-196005152000	2399	7791209	196005152000	-32.38	7788000	23200980184	-36.68	0.6589
AH04	04	C	AH	1	1745	3				10:07:24	10.1233	75.511	75.511	AH04C	0.764861	779.579	780.344	5543	-33919.8	4999	-59.29	4875000	11437500	12678	218773328000	5555	7802907	-222495120000	3358	7803067	222495120000	-38.18	7796507	34186465721	-37.13	0.0909
AH04	04	C	AH	1	1745	3				10:07:24	10.1233	75.511	75.511	AH04C	1.31861	780.623	781.941	5393	-22131.6	4779	-57.96	2250000	7500000	16375	226236992000	5562	7819280	-266419456000	3345	7814136	266419456000	-36.72	7806693	39710422173	-33.46	0.0344
AH04	04	C	AH	1	1745	3				10:07:24	10.1233	75.511	75.511	AH04C	1.93487	782.189	784.124	5261	-27202.8	4679	-49.29	5812500	9375000	26704	1186705536000	5487	7837467	-1166466944000	1693	7837468	1186705536000	-17.34	7829040	107427867797	-23.15	0.3697
AH04	04	C	AH	1	1745	3				10:07:24	10.1233	75.511	75.511	AH04C	1.86915	784.262	786.131	4976	-35899.5	4326	-50.89	4875000	7500000	24956	1411081216000	5567	7853253	-1067812032000	3068	7853074	1411081216000	-20.76	7845733	89794353256	-24.86	0.1657
AH04	04	C	AH	1	1745	3				10:07:24	10.1233	75.511	75.511	AH04C	0.274667	786.328	786.603	5390	55604.2	4215	-56.65	5437500	11625000	10907	321119520000	5476	7865573	-422473952000	2288	7865411	422473952000	-30.12	7865573	46047506597	-38.99	0.835
AH04	04	C	AH	1	1745	3				10:07:24	10.1233	75.511	75.511	AH04C	0.545363	786.692	787.237	4564	-57861.1	4366	-52.8	562500	8062500	17700	712588480000	5794	7870720	-481168928000	1805	7870906	712588480000	-26.57	7870720	72143877341	-32.11	0.6961
AH04	04	C	AH	1	1745	3				10:07:24	10.1233	75.511	75.511	AH04C	0.322667	787.331	787.653	4282	-38241.3	4005	-45.67	562500	7125000	22579	965520896000	5509	7874453	-1041202688000	2555	7873791	1041202688000	-20.26	7874453	164984432602	-27.2	0.3554
AH04	04	C	AH	1	1745	3				10:07:24	10.1233	75.511	75.511	AH04C	0.63277	789.013	789.645	5343	-86892.2	4601	-52.39	3000000	8437500	18767	429334208000	5428	7895733	-608483264000	3273	7893754	608483264000	-29.49	7895733	73673555859	-31.28	0.8861
AH04	04	C	AH	1	1745	3				10:07:24	10.1233	75.511	75.511	AH04C	0.8549	789.905	790.76	4553	-15298.5	4008	-50.56	750000	8437500	21893	870939776000	5319	7904880	-701847168000	1883	7904931	870939776000	-23.03	7904880	93663158816	-27.89	0.6813
AH04	04	C	AH	1	1745	3				10:07:24	10.1233	75.511	75.511	AH04C	1.46334	791.086	792.549	5744	-18667.9	4251	-48.54	4687500	9187500	26240	2062929152000	5356	7923600	-1168445696000	3116	7923614	2062929152000	-21.81	7918133	118191153580	-23.53	0.4964
AH04	04	C	AH	1	1745	3				10:07:24	10.1233	75.511	75.511	AH04C	2.12835	792.981	795.109	5015	-24171.9	3781	-53.42	1125000	9000000	22990	813692416000	5510	7949200	-593756992000	1750	7949676	813692416000	-25.65	7931173	67000940442	-26.84	0.064
AH04	04	C	AH	1	1745	3				10:07:24	10.1233	75.511	75.511	AH04C	0.773036	795.398	796.171	4744	-35288.3	3549	-49.38	1500000	7687500	22633	894124416000	5292	7960960	-780060736000	1346	7960969	894124416000	-23.79	7960960	107045199490	-27.17	0.9031
AH04	04	C	AH	1	1745	3				10:07:24	10.1233	75.511	75.511	AH04C	1.10267	796.537	797.64	5224	29875.7	3589	-54.17	3000000	8437500	19389	699652288000	5261	7976293	-440610880000	1398	7974657	699652288000	-26.75	7970027	62003265569	-30.37	0.4213
AH04	04	C	AH	1	1745	3				10:07:24	10.1233	75.511	75.511	AH04C	2.55403	798.062	800.616	5267	-41774.4	4130	-47.64	2062500	7125000	29555	2063235584000	5664	7994853	-1355604736000	1059	7995050	2063235584000	-18.29	7981920	130338448325	-20.26	0.0502
AH04	04	C	AH	1	1745	3				10:07:24	10.1233	75.511	75.511	AH04C	1.20533	800.763	801.968	5356	-48180.7	4600	-40.12	2625000	7687500	33830	2112920448000	5465	8015227	-1893332480000	2763	8009610	2112920448000	-15.4	8015227	311594259348	-15.96	0.6305
AH04	04	C	AH	1	1745	3				10:07:24	10.1233	75.511	75.511	AH04C	2.33333	802.597	804.931	5483	-6388.8	4674	-42.73	3000000	7687500	34085	2147483648000	5813	8046053	-1602931456000	3299	8036706	2147483648000	-18.44	8026400	229608831416	-15.74	0.0183
AH04	04	C	AH	1	1745	3				10:07:24	10.1233	75.511	75.511	AH04C	1.64	805.197	806.837	5593	756.3	4796	-44.97	3562500	8250000	30310	1872487296000	5432	8064533	-1011269504000	3521	8052476	1872487296000	-20.58	8056373	177115776038	-19.53	0.2683
AH04	04	C	AH	1	1745	3				10:07:24	10.1233	75.511	75.511	AH04C	1.29635	807.152	808.448	5642	46767.2	4437	-45.08	3750000	8437500	29182	1723237504000	5718	8080507	-889729280000	1867	8081127	1723237504000	-22.91	8080507	176093930462	-20.6	0.6934
AH04	04	C	AH	1	1745	3				10:07:24	10.1233	75.511	75.511	AH04C	1.80099	808.786	810.587	5600	12329.7	4390	-46.09	3937500	8250000	29599	1539558784000	5639	8097840	-932213632000	3087	8105356	1539558784000	-22.17	8091120	156394249748	-20.2	0.1807
AH04	04	C	AH	1	1745	3				10:07:24	10.1233	75.511	75.511	AH04C	1.90957	810.928	812.837	5497	-6181.8	4236	-47.71	3375000	7500000	28227	1427112960000	5505	8124107	-761417280000	3387	8125978	1427112960000	-24.09	8111093	128332517493	-21.66	0.095
AH04	04	C	AH	1	1745	3				10:07:24	10.1233	75.511	75.511	AH04C	1.33377	813.221	814.555	5557	-2611.3	3779	-47.27	3562500	7875000	27110	1742993664000	5490	8144080	-977900288000	1357	8142060	1742993664000	-22.41	8133627	135846919219	-22.73	0.106
AH04	04	C	AH	1	1745	3				10:07:24	10.1233	75.511	75.511	AH04C	2.79762	814.882	817.68	5600	5612.4	4719	-46.12	3937500	8062500	31482	1693544576000	5295	8170987	-809702912000	3882	8172581	1693544576000	-22.18	8169360	154658284882	-18.38	0.734
AH04	04	C	AH	1	1745	3				10:07:24	10.1233	75.511	75.511	AH04C	0.998334	817.986	818.984	5453	-22914.7	3706	-47.76	3375000	7312500	25369	1616055936000	5364	8189200	-920781952000	1278	8188366	1616055936000	-21.55	8189200	128887075917	-24.44	0.9358
AH04	04	C	AH	1	1745	3				10:07:24	10.1233	75.511	75.511	AH04C	2.81839	819.318	822.136	5320	-22354.6	4420	-46.11	2250000	7687500	31518	2147483648000	5151	8219787	-1405990400000	3383	8215269	2147483648000	-18.99	8199520	155168338224	-18.32	0.2244
AH04	04	C	AH	1	1745	3				10:07:24	10.1233	75.511	75.511	AH04C	0.192	822.528	822.72	4775	-127122	3969	-49.78	1125000	7312500	16243	1445498240000	4971	8226827	-952728640000	2855	8226826	1445498240000	-22.58	8226827	102371327573	-33.6	0.8056
AH04	04	C	AH	1	1745	3				10:07:24	10.1233	75.511	75.511	AH04C	1.34667	822.885	824.232	5429	-52439.7	4676	-43.09	2625000	8062500	31335	2147483648000	5789	8238453	-1864857344000	3202	8229952	2147483648000	-18.49	8238453	220043848215	-18.5	0.7129
AH04	04	C	AH	1	1745	3				10:07:24	10.1233	75.511	75.511	AH04C	1.58133	824.576	826.157	5181	-9968.1	4421	-43.83	2250000	6562500	31290	2146330624000	5203	8254453	-1483234816000	3152	8254447	2146330624000	-20.43	8254080	201582425858	-18.56	0.5261
AH04	04	C	AH	1	1745	3				10:07:24	10.1233	75.511	75.511	AH04C	0.995839	826.444	827.44	5403	54251.3	3798	-45.01	2812500	7875000	28108	1671956224000	5446	8270053	-985382976000	1405	8273430	1671956224000	-20.01	8270053	176954826529	-21.7	0.563
AH04	04	C	AH	1	1745	3				10:07:24	10.1233	75.511	75.511	AH04C	1.0235	827.79	828.813	5574	89837	4096	-47.35	3562500	8250000	25878	1468293120000	5508	8287733	-768205184000	1517	8287389	1468293120000	-22.73	8287733	134356930583	-23.97	0.9608
AH04	04	C	AH	1	1745	3				10:07:24	10.1233	75.511	75.511	AH04C	2.09105	831.072	833.163	5358	-70871.9	4357	-42.64	2812500	7687500	33698	2147483648000	5425	8330533	-1985006592000	2974	8330136	2147483648000	-15.9	8330533	231874577107	-16.13	0.9477
AH04	04	C	AH	1	1745	3				10:07:24	10.1233	75.511	75.511	AH04C	2.18191	833.365	835.547	5423	-10561.6	4538	-45.44	3000000	7500000	31082	2147483648000	5522	8339840	-1682732032000	2359	8341292	2147483648000	-19.83	8339840	168737024842	-18.71	0.2836
AH04	04	C	AH	1	1745	3				10:07:24	10.1233	75.511	75.511	AH04C	1.02216	835.933	836.955	5634	-20436	3758	-46.58	3562500	8250000	26652	1727455872000	5546	8367413	-1037120512000	1500	8369214	1727455872000	-23.39	8367413	146588596122	-23.22	0.7911
AH04	04	C	AH	1	1745	3				10:07:24	10.1233	75.511	75.511	AH04C	1.41433	837.306	838.72	5499	-17236.4	3772	-46	3000000	8062500	28631	2010428160000	2295	8384400	-1051731904000	1321	8377715	2010428160000	-20.89	8387093	157985909592	-21.16	0.9943
AH04	04	C	AH	1	1745	3				10:07:24	10.1233	75.511	75.511	AH04C	1.22606	838.926	840.152	5547	4451.6	4231	-47.51	3375000	7687500	26502	1520142208000	5467	8400827	-790761280000	1163	8400801	1520142208000	-22.08	8400827	133926859598	-23.22	0.9434
AH04	04	C	AH	1	1745	3				10:07:24	10.1233	75.511	75.511	AH04C	0.629333	840.512	841.141	2692	-43482.8	2379	-62.52	187500	3000000	8619	106425496000	4826	8408907	-93580928000	1218	8410560	106425496000	-37.17	8406347	23608015350	-41.19	0.1949
AH04	04	C	AH	1	1745	3				10:07:24	10.1233	75.511	75.511	AH04C	0.522667	841.397	841.92	2593	14295.6	2260	-62.88	187500	750000	7451	69309688000	3944	8417093	-72844096000	1408	8415100	72844096000	-37.62	8416640	22683639700	-42.34	0.5102
AH04	04	C	AH	1	1745	3				10:07:24	10.1233	75.511	75.511	AH04C	0.437333	842.307	842.744	2804	6168.6	2338	-63.92	375000	3000000	5646	62111692000	3872	8424747	-72627424000	1402	8424171	72627424000	-39.94	8424747	20163221837	-44.14	0.3841
AH04	04	C	AH	1	1745	3				10:07:24	10.1233	75.511	75.511	AH04C	0.605333	843.083	843.688	2813	-74812.1	2460	-63.61	375000	2812500	7355	66951852000	5183	8434453	-112635432000	1497	8436532	112635432000	-37.39	8432267	20762411570	-42.47	0.2379
AH04	04	C	AH	1	1745	3				10:07:24	10.1233	75.511	75.511	AH04C	0.538667	844.032	844.571	2699	-1760.1	2414	-64.78	375000	937500	5682	66179452000	5391	8443733	-73504048000	1366	8445289	73504048000	-39.74	8441573	18192579323	-44.13	0.2327
AH04	04	C	AH	1	1745	3				10:07:24	10.1233	75.511	75.511	AH04C	2.712	844.907	847.619	5408	-95826.6	4504	-42.15	2812500	8250000	35314	2147483648000	5783	8474773	-2147483648000	3617	8473716	2147483648000	-13.09	8464160	245297039077	-14.51	0.5565
AH04	04	C	AH	1	1745	3				10:07:24	10.1233	75.511	75.511	AH04C	1.848	847.808	849.656	5385	11107.2	4670	-42.99	3187500	7687500	32810	1704375168000	5511	8480933	-1209673728000	2632	8488293	1704375168000	-19.13	8487413	222516704738	-17.02	0.5051
AH04	04	C	AH	1	1745	3				10:07:24	10.1233	75.511	75.511	AH04C	0.482667	850.003	850.485	3663	-35956.6	2445	-62.53	375000	6937500	7455	197151600000	5273	8503893	-319492224000	1381	8503894	319492224000	-35.74	8502373	23597863505	-42.34	0.4862
AH04	04	C	AH	1	1745	3				10:07:24	10.1233	75.511	75.511	AH04C	0.341333	850.867	851.208	2456	125655	2250	-66.36	375000	750000	2132	49518568000	4596	8510160	-44815220000	1451	8509230	49518568000	-40.61	8511067	15129475494	-47.71	0.7031
AH04	04	C	AH	1	1745	3				10:07:24	10.1233	75.511	75.511	AH04C	0.413333	851.493	851.907	4306	100147	2854	-63.54	2062500	6000000	5774	283488960000	5633	8517627	-176504544000	1225	8517518	283488960000	-36.77	8517627	20825777781	-44.1	0.6516
AH04	04	C	AH	1	1745	3				10:07:24	10.1233	75.511	75.511	AH04C	0.120796	776.588	776.709	2951	-165903	2217	-77	375000	1312500	-13082	12843262000	3766	7766613	-24125850000	1105	7766332	24125850000	-49.47	7766613	4439110299	-62.87	0.6136
AH04	04	C	AH	1	1745	3				10:07:24	10.1233	75.511	75.511	AH04C	0.186667	777.028	777.215	2541	-192648	2416	-71.04	375000	937500	-5203	31497174000	5085	7770747	-35821628000	1000	7770735	35821628000	-44.84	7770747	8924189311	-54.92	0.2464
AH04	04	C	AH	1	1745	3				10:07:24	10.1233	75.511	75.511	AH04C	0.340497	787.859	788.2	2767	13297	2563	-70.11	375000	1125000	-1690	43889732000	5574	7880533	-47501436000	1173	7880483	47501436000	-44.88	7880587	9766859640	-51.52	0.5873
AH04	04	C	AH	1	1745	3				10:07:24	10.1233	75.511	75.511	AH04C	0.186667	788.562	788.749	4191	-18456.7	3371	-69.68	1312500	4500000	-3840	71869112000	5439	7886133	-70983560000	1180	7886328	71869112000	-44.58	7886133	10382450249	-53.6	0.2754
AH04	04	C	AH	1	1745	3				10:07:24	10.1233	75.511	75.511	AH04C	0.768954	829.149	829.918	3309	47790.2	2874	-64.9	375000	11062500	7095	98669176000	5380	8294347	-98284456000	1399	8298075	98669176000	-38.19	8292160	17941643834	-42.7	0.0868
AH04	04	C	AH	1	1745	3				10:07:24	10.1233	75.511	75.511	AH04C	0.549253	830.165	830.715	2620	47061.1	2347	-64.63	375000	750000	5871	63865336000	4792	8304613	-67176760000	1183	8303306	67176760000	-38.2	8304613	18379457881	-43.95	0.5392
AH05	05	C	AH	1	1860	3	10:16:50	10.2806	39.155	10:16:50	10.2806	39.155	78.31	AH05C	0.446172	888.098	888.544	2318	-83881.8	2202	-82.13	187500	750000	-12495	10196275000	5470	8881760	-10026574000	1139	8881613	10196275000	-54.01	8881760	2448999777	-62.36	0.1737
AH05	05	C	AH	1	1860	3	10:16:50	10.2806	39.155	10:16:50	10.2806	39.155	78.31	AH05C	0.219701	852.41	852.63	2500	338227	2094	-71.85	187500	937500	-5275	43691292000	3692	8525920	-42634784000	0.993	8525938	43691292000	-42.9	8526213	8000727020	-55.16	0.9634
AH05	05	C	AH	1	1860	3	10:16:50	10.2806	39.155	10:16:50	10.2806	39.155	78.31	AH05C	0.782685	853.001	853.783	3781	-35761.5	2906	-76.25	937500	6750000	-4198	27090864000	4785	8533413	-44387008000	1013	8533426	44387008000	-48.63	8533413	4843567954	-54	0.4349
AI01	01	A	AI	1	2300	3	12:09:35	12.1597	36.086	12:15:30	12.2583	39.353	75.439	AI01A	0.213333	1.15733	1.37066	3936	-108963	3159	-69.94	750000	5625000	-3519	39991452000	5067	13200	-54958124000	0.847	13354	54958124000	-46.14	13200	10054842862	-53.3	0.7595
AI01	01	A	AI	1	2300	3	12:09:35	12.1597	36.086	12:15:30	12.2583	39.353	75.439	AI01A	0.908342	1.43733	2.34567	5381	-39275.8	4462	-56.15	2812500	13312500	16562	236186096000	5452	17200	-323341568000	2014	21319	323341568000	-35.24	16453	48917014224	-33.27	0.2294
AI01	01	A	AI	1	2300	3	12:09:35	12.1597	36.086	12:15:30	12.2583	39.353	75.439	AI01A	0.756254	4.69066	5.44692	3127	13501.8	2545	-69.82	375000	1500000	2102	52380136000	4303	54027	-94051672000	1162	54022	94051672000	-42.39	54027	10123740471	-47.75	0.9435
AI01	01	A	AI	1	2300	3	12:09:35	12.1597	36.086	12:15:30	12.2583	39.353	75.439	AI01A	0.441752	5.58224	6.02399	2395	-104755	2219	-70.7	187500	750000	-1115	33436370000	4863	57840	-44123932000	1401	56261	44123932000	-45.16	57840	9155107016	-50.95	0.4545
AI01	01	A	AI	1	2300	3	12:09:35	12.1597	36.086	12:15:30	12.2583	39.353	75.439	AI01A	2.13578	6.25888	8.39466	4693	-28766.3	2745	-69.71	2625000	8062500	6712	311074656000	4835	75280	-238597808000	1224	75294	311074656000	-36.43	80907	10439176803	-42.97	0.8575
AI01	01	A	AI	1	2300	3	12:09:35	12.1597	36.086	12:15:30	12.2583	39.353	75.439	AI01A	0.815559	8.6271	9.44266	4018	-12519.6	2724	-73.56	937500	6937500	-1318	47043308000	4776	86613	-98036800000	0.877	87971	98036800000	-44.13	86613	6615305038	-51.11	0.0393
AI01	01	A	AI	1	2300	3	12:09:35	12.1597	36.086	12:15:30	12.2583	39.353	75.439	AI01A	0.544	9.57333	10.1173	1706	59271.7	1520	-64.21	187500	562500	6292	151094544000	3001	100293	-172096384000	0.421	100146	172096384000	-26.53	97467	19765543300	-43.36	0.3186
AI01	01	A	AI	1	2300	3	12:09:35	12.1597	36.086	12:15:30	12.2583	39.353	75.439	AI01A	0.484553	10.1661	10.6507	2920	-108468	2263	-78.31	375000	1312500	-8319	14608795000	4198	102160	-24747100000	0.948	101825	24747100000	-51.59	102160	3813483685	-58.16	0.0994
AI01	01	A	AI	1	2300	3	12:09:35	12.1597	36.086	12:15:30	12.2583	39.353	75.439	AI01A	0.213333	11.064	11.2773	2264	-55768.4	1934	-73.98	187500	750000	-7508	20951684000	3629	110773	-29494152000	1159	110779	29494152000	-47.18	110773	6326154986	-57.33	0.0625
AI01	01	A	AI	1	2300	3	12:09:35	12.1597	36.086	12:15:30	12.2583	39.353	75.439	AI01A	1.55626	17.5527	19.109	2186	25583.4	2133	-73.94	187500	562500	1103	42398328000	4204	178827	-35743760000	1287	179194	42398328000	-41.53	178827	6279636466	-48.76	0.2113
AI01	01	A	AI	1	2300	3	12:09:35	12.1597	36.086	12:15:30	12.2583	39.353	75.439	AI01A	1.08543	19.4586	20.544	5065	24078.4	4092	-58.18	1500000	12937500	15309	367344000000	5259	202320	-307798720000	1005	202075	367344000000	-30.91	196080	38810634529	-34.5	0.1376
AI01	01	A	AI	1	2300	3	12:09:35	12.1597	36.086	12:15:30	12.2583	39.353	75.439	AI01A	0.514667	20.712	21.2267	5596	-10072.3	4957	-59.83	3000000	13875000	10430	194830816000	5657	207840	-160905712000	3410	207834	194830816000	-39.12	207307	32034753241	-39.41	0.0363
AI01	01	A	AI	1	2300	3	12:09:35	12.1597	36.086	12:15:30	12.2583	39.353	75.439	AI01A	0.28	21.3813	21.6613	5700	-35540.7	4880	-53.74	5625000	14062500	13858	407981760000	5542	214560	-355512768000	2419	214553	407981760000	-32.77	214560	64476243527	-35.98	0.2596
AI01	01	A	AI	1	2300	3	12:09:35	12.1597	36.086	12:15:30	12.2583	39.353	75.439	AI01A	0.994667	22.0507	23.0453	5140	879.4	4354	-57.72	3937500	12562500	15399	280523104000	5025	227067	-251109248000	2046	227539	280523104000	-30.78	220853	40940518910	-34.42	0.0349
AI01	01	A	AI	1	2300	3	12:09:35	12.1597	36.086	12:15:30	12.2583	39.353	75.439	AI01A	2.06667	23.3467	25.4133	5140	-42672.1	4593	-62.31	8625000	10500000	13971	168645504000	5355	249973	-184435248000	2294	249971	184435248000	-34.45	234000	24104968951	-35.84	0.0258
AI01	01	A	AI	1	2300	3	12:09:35	12.1597	36.086	12:15:30	12.2583	39.353	75.439	AI01A	2.072	25.7253	27.7973	4959	-42601	4178	-68.38	7500000	9750000	7916	64714108000	5204	257840	-80041672000	3188	275994	80041672000	-43.19	264587	12109469895	-41.81	0.3539
AI01	01	A	AI	1	2300	3	12:09:35	12.1597	36.086	12:15:30	12.2583	39.353	75.439	AI01A	1.81542	28.0406	29.856	3891	-26933.3	3482	-72.45	1312500	8062500	3266	38718352000	4647	281840	-74915816000	2054	296464	74915816000	-43.6	297253	7527180679	-46.52	0.9279
AI01	01	A	AI	1	2300	3	12:09:35	12.1597	36.086	12:15:30	12.2583	39.353	75.439	AI01A	1.35708	30.2509	31.608	2828	-30732.3	2870	-70.22	187500	5437500	4229	41115340000	5056	314560	-78093280000	1166	304319	78093280000	-42.37	314560	9668991111	-45.6	0.8878
AI01	01	A	AI	1	2300	3	12:09:35	12.1597	36.086	12:15:30	12.2583	39.353	75.439	AI01A	1.80436	31.8072	33.6115	3869	-8145.5	3293	-70.79	750000	7500000	4899	128924400000	5162	318080	-148800080000	1859	335617	148800080000	-36.45	318080	8962616645	-45.03	0
AI01	01	A	AI	1	2300	3	12:09:35	12.1597	36.086	12:15:30	12.2583	39.353	75.439	AI01A	0.589333	34.2427	34.832	5290	-44650.2	4361	-60.84	3187500	13125000	9993	157769088000	5209	345867	-160160160000	2923	347106	160160160000	-37.71	344693	28525368048	-39.83	0.3818
AI01	01	A	AI	1	2300	3	12:09:35	12.1597	36.086	12:15:30	12.2583	39.353	75.439	AI01A	0.221333	35	35.2213	5346	149212	4544	-61.01	2250000	13312500	5622	146766592000	5460	350960	-120643280000	1053	350395	146766592000	-38.68	350960	28021768411	-44.24	0.4337
AI01	01	A	AI	1	2300	3	12:09:35	12.1597	36.086	12:15:30	12.2583	39.353	75.439	AI01A	0.462135	35.272	35.7341	5156	83805	3789	-67.72	6000000	9937500	2043	102130152000	5561	353840	-73016568000	1146	355289	102130152000	-41.39	352800	12866740365	-47.8	0.0116
AI01	01	C	AI	1	2300	3	12:09:35	12.1597	36.086	12:15:30	12.2583	39.353	75.439	AI01C	0.610065	37.6513	38.2613	4856	17661	3468	-69.58	6000000	8437500	1403	116104592000	5596	380400	-117735128000	1517	380886	117735128000	-43.01	380400	10346602542	-48.49	0.636
AI01	01	C	AI	1	2300	3	12:09:35	12.1597	36.086	12:15:30	12.2583	39.353	75.439	AI01C	0.541308	38.7113	39.2526	4828	-24824.4	3231	-68.83	6000000	9000000	1632	88496592000	5027	387627	-98994056000	1240	391526	98994056000	-43.42	389360	11343613192	-48.21	0.4158
AI01	01	C	AI	1	2300	3	12:09:35	12.1597	36.086	12:15:30	12.2583	39.353	75.439	AI01C	0.248	39.3893	39.6373	2407	-113108	2153	-69.98	375000	750000	-2864	32796228000	3852	394320	-45820464000	1428	394312	45820464000	-44.94	394827	10009921591	-52.69	0.3763
AI01	01	C	AI	1	2300	3	12:09:35	12.1597	36.086	12:15:30	12.2583	39.353	75.439	AI01C	0.191713	40.2901	40.4819	3968	181772	3333	-80.09	750000	9750000	-14132	16744041000	5366	403840	-20811696000	1272	403635	20811696000	-53.82	403840	3108770420	-63.96	0.493
AI01	01	C	AI	1	2300	3	12:09:35	12.1597	36.086	12:15:30	12.2583	39.353	75.439	AI01C	0.686713	40.8653	41.552	2973	-4334.4	2351	-73.38	375000	1687500	-1875	41247316000	5138	411813	-66543748000	1355	410551	66543748000	-46.64	411813	6764442573	-51.67	0.4591
AI01	01	C	AI	1	2300	3	12:09:35	12.1597	36.086	12:15:30	12.2583	39.353	75.439	AI01C	1.49454	41.9028	43.3973	5311	-59592.9	3193	-67.74	5437500	9562500	7140	252435200000	4999	424480	-279459456000	2137	424476	279459456000	-37.72	423440	12803740502	-42.75	0.2946
AI01	01	C	AI	1	2300	3	12:09:35	12.1597	36.086	12:15:30	12.2583	39.353	75.439	AI01C	0.70074	43.6267	44.3274	2616	-15098.2	2371	-72.2	187500	937500	-0.629	37391292000	4584	438293	-67442136000	1368	436641	67442136000	-43.34	436480	7753251277	-50.39	0.0268
AI01	01	C	AI	1	2300	3	12:09:35	12.1597	36.086	12:15:30	12.2583	39.353	75.439	AI01C	0.152	46.024	46.176	2316	-95065.6	2068	-74.36	187500	750000	-9342	14992048000	3292	460667	-20979864000	1305	460402	20979864000	-48.69	460667	5984184453	-59.28	0.2807
AI01	01	C	AI	1	2300	3	12:09:35	12.1597	36.086	12:15:30	12.2583	39.353	75.439	AI01C	0.213333	48.7573	48.9707	2409	-36029.7	2014	-75.04	187500	750000	-8569	19297846000	3226	487760	-27358688000	1262	488091	27358688000	-48.33	487760	5676620782	-58.27	0.0875
AI01	01	C	AI	1	2300	3	12:09:35	12.1597	36.086	12:15:30	12.2583	39.353	75.439	AI01C	0.971157	49.4022	50.3733	1727	-33514.8	2241	-69.91	0	375000	3099	61594764000	5316	500853	-60603008000	1118	500689	61594764000	-37.22	495813	10032705726	-46.74	0.1841
AI01	01	C	AI	1	2300	3	12:09:35	12.1597	36.086	12:15:30	12.2583	39.353	75.439	AI01C	1.41461	50.7667	52.1813	2890	-20164.1	2518	-74.23	375000	1312500	0.411	22639218000	2724	507680	-51248760000	1690	518197	51248760000	-46.84	509013	6128564467	-49.39	0.0943
AI01	01	C	AI	1	2300	3	12:09:35	12.1597	36.086	12:15:30	12.2583	39.353	75.439	AI01C	0.277333	52.4347	52.712	2447	106460	2026	-72.56	375000	750000	-4963	27672830000	2858	524667	-34912188000	1303	524740	34912188000	-46.45	524667	7382202865	-54.84	0.1154
AI01	01	C	AI	1	2300	3	12:09:35	12.1597	36.086	12:15:30	12.2583	39.353	75.439	AI01C	1.38538	52.932	54.3173	2791	19305.8	2416	-75.27	187500	937500	-0.725	24934138000	2174	530027	-47529416000	1572	537079	47529416000	-46.13	531947	5436203686	-50.52	0.1888
AI01	01	C	AI	1	2300	3	12:09:35	12.1597	36.086	12:15:30	12.2583	39.353	75.439	AI01C	1.15733	54.68	55.8373	5123	-31762.4	3333	-62.14	7875000	9375000	11633	254586176000	5054	557040	-263604992000	1155	555717	263604992000	-36.05	549893	24551419461	-38.2	0.2673
AI01	01	C	AI	1	2300	3	12:09:35	12.1597	36.086	12:15:30	12.2583	39.353	75.439	AI01C	0.426687	55.9787	56.4053	5067	77853.6	4113	-56.05	1500000	12750000	13408	289999488000	5404	562773	-265936208000	0.954	561530	289999488000	-33.47	561787	49613132941	-36.43	0.4688
AI01	01	C	AI	1	2300	3	12:09:35	12.1597	36.086	12:15:30	12.2583	39.353	75.439	AI01C	0.315182	57.1835	57.4987	5139	28977.9	3987	-63.13	6937500	13500000	5007	145064288000	5181	573573	-104010216000	1052	572232	145064288000	-41.13	573547	21929085383	-44.83	0.5424
AI01	01	C	AI	1	2300	3	12:09:35	12.1597	36.086	12:15:30	12.2583	39.353	75.439	AI01C	0.270654	57.6797	57.9503	5358	80577.2	4461	-55.96	2625000	13500000	11509	285924192000	5290	579200	-261415024000	1873	579225	285924192000	-31.6	577227	50216124979	-38.3	0.1584
AI01	01	C	AI	1	2300	3	12:09:35	12.1597	36.086	12:15:30	12.2583	39.353	75.439	AI01C	1.344	58.4587	59.8027	5123	-12904.9	4446	-60.18	2250000	12750000	14234	159930704000	5272	592027	-170007968000	1201	595345	170007968000	-37.49	586640	30801119575	-35.58	0.1511
AI01	01	C	AI	1	2300	3	12:09:35	12.1597	36.086	12:15:30	12.2583	39.353	75.439	AI01C	2.40935	60.0293	62.4387	3730	-89285.2	3406	-69.26	750000	7125000	7688	100120152000	5327	601093	-91603768000	1217	618591	100120152000	-36.42	605733	10861842489	-42.1	0.2259
AI01	01	C	AI	1	2300	3	12:09:35	12.1597	36.086	12:15:30	12.2583	39.353	75.439	AI01C	1.71414	62.6868	64.4009	3593	-101032	3099	-71.26	562500	6562500	4207	46654468000	4474	627093	-72054320000	1407	640127	72054320000	-42.96	633600	8647629752	-45.56	0.3925
AI01	01	C	AI	1	2300	3	12:09:35	12.1597	36.086	12:15:30	12.2583	39.353	75.439	AI01C	0.94729	64.6941	65.6414	2809	-2605.9	2594	-72.84	375000	1500000	0.052	40910536000	5152	647493	-61030676000	1061	649742	61030676000	-42.66	647493	7112151298	-49.83	0.0565
AI01	01	C	AI	1	2300	3	12:09:35	12.1597	36.086	12:15:30	12.2583	39.353	75.439	AI01C	1.77053	66.0023	67.7728	3150	-40509.3	2754	-73.59	375000	6000000	2016	41008604000	4525	660427	-63229940000	1333	660193	63229940000	-44.36	660427	6571387619	-47.8	0.0226
AI01	01	C	AI	1	2300	3	12:09:35	12.1597	36.086	12:15:30	12.2583	39.353	75.439	AI01C	0.439813	68.1224	68.5622	2223	227455	1967	-73.6	375000	750000	-4037	21372278000	2890	681547	-26763078000	1154	681499	26763078000	-46.91	681547	6509500577	-53.94	0.0732
AI01	01	C	AI	1	2300	3	12:09:35	12.1597	36.086	12:15:30	12.2583	39.353	75.439	AI01C	2.33439	68.7991	71.1335	3758	-36852.5	3295	-71.13	1125000	7312500	5686	49373456000	4620	692213	-82836680000	1230	704956	82836680000	-41.96	689013	8713417461	-44.15	0.0434
AI01	01	C	AI	1	2300	3	12:09:35	12.1597	36.086	12:15:30	12.2583	39.353	75.439	AI01C	0.632	71.376	72.008	2202	-103040	1944	-69.63	187500	562500	1521	31227912000	3934	714187	-56187396000	1278	714229	56187396000	-44.66	714187	10458061662	-48.24	0.0675
AI01	01	C	AI	1	2300	3	12:09:35	12.1597	36.086	12:15:30	12.2583	39.353	75.439	AI01C	0.868349	72.3401	73.2085	3714	4691.7	2706	-70.87	375000	6562500	1652	79033336000	5132	726267	-80028088000	1309	726594	80028088000	-38.18	726267	9041364512	-48.13	0.3292
AI01	01	C	AI	1	2300	3	12:09:35	12.1597	36.086	12:15:30	12.2583	39.353	75.439	AI01C	0.710589	73.4227	74.1333	3720	-10402.5	2876	-69.16	750000	7500000	2492	50945308000	4982	737307	-79807328000	1499	738986	79807328000	-41.98	738827	10972232332	-47.32	0.6466
AI01	01	A	AI	1	2300	3	12:09:35	12.1597	36.086	12:15:30	12.2583	39.353	75.439	AI01A	0.789408	2.45844	3.24785	5459	-30130.1	4671	-56.01	3000000	13500000	16091	237152416000	5597	25467	-274302304000	1116	27285	274302304000	-34.6	24747	49589291178	-33.76	0.0203
AI01	01	A	AI	1	2300	3	12:09:35	12.1597	36.086	12:15:30	12.2583	39.353	75.439	AI01A	0.293209	3.98087	4.27408	2652	171218	2312	-71.14	187500	937500	-3344	45030620000	4539	40507	-45048432000	1404	40545	45048432000	-43.53	40507	8825335711	-53.05	0.2385
AI01	01	A	AI	1	2300	3	12:09:35	12.1597	36.086	12:15:30	12.2583	39.353	75.439	AI01A	0.157882	11.6773	11.8351	1970	-26429.1	1887	-78.86	187500	562500	-13691	11444880000	3030	117440	-19167424000	1031	117505	19167424000	-50.16	117440	3627098190	-63.46	0.4237
AI01	01	A	AI	1	2300	3	12:09:35	12.1597	36.086	12:15:30	12.2583	39.353	75.439	AI01A	0.191713	14.9702	15.1619	2201	153624	2092	-76.1	187500	562500	-10139	19988092000	4341	150373	-23292960000	1008	150194	23292960000	-47.17	150373	4931801415	-59.95	0.3521
AI01	01	A	AI	1	2300	3	12:09:35	12.1597	36.086	12:15:30	12.2583	39.353	75.439	AI01A	0.552586	15.692	16.2446	2447	-40631	2174	-78.39	187500	750000	-7842	16448000000	5310	157573	-29198720000	1135	157578	29198720000	-47.02	157573	3746288846	-57.74	0.1165
AI01	01	A	AI	1	2300	3	12:09:35	12.1597	36.086	12:15:30	12.2583	39.353	75.439	AI01A	0.687913	16.6167	17.3046	2705	-5324.5	2067	-76.77	375000	937500	-5271	21442952000	5136	169653	-29166626000	1080	166591	29166626000	-47.71	169653	4544459617	-55.11	0.5058
AI01	01	A	AI	1	2300	3	12:09:35	12.1597	36.086	12:15:30	12.2583	39.353	75.439	AI01A	0.293209	33.6817	33.9749	6113	-90140.7	3385	-61.78	7875000	14062500	6020	462243488000	5985	339600	-388194048000	1449	339604	462243488000	-33.04	339600	25620291950	-43.8	0.9541
AI01	01	C	AI	1	2300	3	12:09:35	12.1597	36.086	12:15:30	12.2583	39.353	75.439	AI01C	0.552586	36.8506	37.4032	3593	-59546.3	3000	-72.86	562500	4500000	-2295	36075812000	5239	369520	-58237772000	1089	373044	58237772000	-44.57	369520	7137632816	-52.14	0.1836
AI01	01	C	AI	1	2300	3	12:09:35	12.1597	36.086	12:15:30	12.2583	39.353	75.439	AI01C	0.225545	38.3843	38.6098	4866	38357.1	3428	-67.09	6750000	9937500	-0.457	85411240000	5242	384107	-102746336000	1023	385500	102746336000	-42.58	384107	13835161724	-50.29	0.1084
AI01	01	C	AI	1	2300	3	12:09:35	12.1597	36.086	12:15:30	12.2583	39.353	75.439	AI01C	0.57514	44.8462	45.4213	3098	-17704.1	2401	-74.8	562500	3000000	-4090	31013062000	5005	449040	-62792880000	0.999	449239	62792880000	-44.75	449227	5747607529	-53.85	0.1308
AI01	01	C	AI	1	2300	3	12:09:35	12.1597	36.086	12:15:30	12.2583	39.353	75.439	AI01C	0.631526	46.6392	47.2708	3139	-4147.1	2740	-83.01	375000	4500000	-11873	16661963000	5855	467013	-32205948000	1119	469701	32205948000	-51.85	472667	2215764328	-61.72	0.9958
AI01	01	C	AI	1	2300	3	12:09:35	12.1597	36.086	12:15:30	12.2583	39.353	75.439	AI01C	0.758657	47.6173	48.3759	2631	-58503.7	2268	-79.22	375000	937500	-7302	17448864000	4876	477040	-37054756000	1058	482441	37054756000	-47.77	477040	3450147368	-57.08	0.1131
AI01	01	C	AI	1	2300	3	12:09:35	12.1597	36.086	12:15:30	12.2583	39.353	75.439	AI01C	0.586417	56.4843	57.0707	5454	59876	4584	-61.9	2812500	13500000	8907	156746496000	5403	565600	-146564592000	1255	565659	156746496000	-39.73	565120	25357805199	-40.87	0.0457
AI02	02	A	AI	1	1695	3	11:56:59	11.9497	35.022	12:03:28	12.0578	49.143	84.165	AI02A	0.493333	75.336	75.8293	4696	-80744.6	4052	-61.82	1312500	10312500	8263	107509920000	4914	757573	-140700432000	2246	755852	140700432000	-38.92	757573	25582611045	-41.55	0.8541
AI02	02	A	AI	1	1695	3	11:56:59	11.9497	35.022	12:03:28	12.0578	49.143	84.165	AI02A	0.226667	75.9947	76.2213	4290	-75955	3400	-64.89	6375000	7312500	1791	70109120000	4459	761840	-85933512000	1858	761593	85933512000	-43.07	761840	17959287419	-48	0.8333
AI02	02	A	AI	1	1695	3	11:56:59	11.9497	35.022	12:03:28	12.0578	49.143	84.165	AI02A	0.135327	76.445	76.5804	4898	238962	4156	-70.81	3375000	7687500	-6344	50205796000	5427	765120	-48981384000	2126	765183	50205796000	-46.35	765120	9125393374	-56.12	0.5
AI02	02	A	AI	1	1695	3	11:56:59	11.9497	35.022	12:03:28	12.0578	49.143	84.165	AI02A	0.169159	76.7721	76.9412	2562	80198.4	2039	-66.75	562500	937500	-1366	51822440000	2852	767920	-62100924000	1023	768226	62100924000	-40.11	767920	14364168865	-51.21	0.1129
AI02	02	A	AI	1	1695	3	11:56:59	11.9497	35.022	12:03:28	12.0578	49.143	84.165	AI02A	0.176	77.5573	77.7333	2569	35149.1	2299	-68.8	375000	750000	-3155	39494140000	3019	776080	-37840612000	1408	775938	39494140000	-44.28	776080	11273742960	-53.14	0.2879
AI02	02	A	AI	1	1695	3	11:56:59	11.9497	35.022	12:03:28	12.0578	49.143	84.165	AI02A	0.338277	78.7231	79.0613	2440	76003.8	2192	-72.2	375000	937500	-3771	33476216000	3559	787867	-35393576000	1115	787898	35393576000	-43.05	787867	7690474886	-53.63	0.1825
AI02	02	A	AI	1	1695	3	11:56:59	11.9497	35.022	12:03:28	12.0578	49.143	84.165	AI02A	0.408	79.2987	79.7067	2838	62026.8	2343	-72.82	187500	1312500	-3591	33706164000	5246	793947	-35672208000	0.952	793959	35672208000	-44.67	793947	7166963751	-53.43	0.2303
AI02	02	A	AI	1	1695	3	11:56:59	11.9497	35.022	12:03:28	12.0578	49.143	84.165	AI02A	0.541333	79.808	80.3493	5242	-34307.3	4083	-67.18	9562500	11250000	3278	63269088000	5160	798613	-100438176000	1366	800990	100438176000	-44.27	798613	13671147748	-46.59	0.0941
AI02	02	A	AI	1	1695	3	11:56:59	11.9497	35.022	12:03:28	12.0578	49.143	84.165	AI02A	0.525333	81.5253	82.0507	4679	-35579.4	2298	-63.69	3750000	9750000	6666	493370560000	5239	815733	-321546560000	1328	815733	493370560000	-34.19	815733	20503407679	-43.2	0.0914
AI02	02	A	AI	1	1695	3	11:56:59	11.9497	35.022	12:03:28	12.0578	49.143	84.165	AI02A	0.261333	82.4053	82.6667	4777	-18208.6	2417	-63.98	1875000	6562500	3366	281803552000	4957	824533	-313136288000	1347	824540	313136288000	-35.02	824533	20261543975	-46.33	0.1837
AI02	02	A	AI	1	1695	3	11:56:59	11.9497	35.022	12:03:28	12.0578	49.143	84.165	AI02A	0.190296	82.976	83.1663	2357	44576.7	2038	-71.56	187500	562500	-5601	33569936000	3521	831573	-36290960000	1371	831581	36290960000	-46.79	831573	8408087741	-55.35	0.9577
AI02	02	A	AI	1	1695	3	11:56:59	11.9497	35.022	12:03:28	12.0578	49.143	84.165	AI02A	1.21333	83.472	84.6853	2301	11800.1	2128	-72.22	187500	750000	1744	26912388000	4554	835093	-48304664000	1295	840697	48304664000	-44.61	835093	7707008937	-48.06	0.0286
AI02	02	A	AI	1	1695	3	11:56:59	11.9497	35.022	12:03:28	12.0578	49.143	84.165	AI02A	0.386667	84.9947	85.3813	2038	-29605.2	1850	-66.7	187500	562500	2303	52781552000	2529	852453	-44758716000	1302	852445	52781552000	-39.42	850507	14554492798	-47.51	0.1389
AI02	02	A	AI	1	1695	3	11:56:59	11.9497	35.022	12:03:28	12.0578	49.143	84.165	AI02A	0.162667	88.64	88.8027	1822	-78004.7	1631	-76.13	187500	562500	-10823	13437429000	2737	887093	-15431641000	1193	887182	15431641000	-51.78	887093	4941208224	-60.65	0.4262
AI02	02	A	AI	1	1695	3	11:56:59	11.9497	35.022	12:03:28	12.0578	49.143	84.165	AI02A	1.18411	92.0979	93.282	4148	-42769.2	2800	-74.31	750000	9000000	-0.451	41496656000	5295	926960	-53835672000	1233	932569	53835672000	-49.29	927253	6022621527	-50.31	0.5305
AI02	02	A	AI	1	1695	3	11:56:59	11.9497	35.022	12:03:28	12.0578	49.143	84.165	AI02A	0.546667	93.5173	94.064	5525	5590.4	4721	-57.45	3187500	12000000	13079	271697792000	5562	936293	-242067616000	2220	936548	271697792000	-32.84	935573	42433588337	-36.71	0.0732
AI02	02	A	AI	1	1695	3	11:56:59	11.9497	35.022	12:03:28	12.0578	49.143	84.165	AI02A	0.890667	94.2853	95.176	4874	4576.3	4201	-39.17	1687500	6187500	33465	2147483648000	5042	947147	-2010783744000	1846	947634	2147483648000	-12.37	947627	345257094484	-16.38	0.5359
AI02	02	A	AI	1	1695	3	11:56:59	11.9497	35.022	12:03:28	12.0578	49.143	84.165	AI02A	1.17867	95.4107	96.5893	5017	-179122	4310	-37.4	2625000	6750000	36446	2147483648000	5379	959520	-2147483648000	2492	959460	2147483648000	-12.05	964560	425143245045	-13.35	0.8869
AI02	02	A	AI	1	1695	3	11:56:59	11.9497	35.022	12:03:28	12.0578	49.143	84.165	AI02A	1.072	96.7733	97.8453	4951	6189.6	4350	-43.84	2062500	6000000	29602	1360861184000	5078	968373	-1253710208000	3201	968374	1360861184000	-19.15	968373	201085403148	-20.27	0.0597
AI02	02	A	AI	1	1695	3	11:56:59	11.9497	35.022	12:03:28	12.0578	49.143	84.165	AI02A	2.65133	98.1087	100.76	4804	-1048.6	3766	-58.93	1875000	6750000	18436	411695648000	5282	988320	-460436864000	1440	1001555	460436864000	-31.5	988320	35572065202	-31.38	0.2726
AI02	02	A	AI	1	1695	3	11:56:59	11.9497	35.022	12:03:28	12.0578	49.143	84.165	AI02A	0.525333	101.077	101.603	2377	90906.8	2063	-67.28	375000	562500	3076	42695392000	2794	1012027	-41474960000	1298	1011181	42695392000	-43.11	1012027	13762219677	-46.66	0.2386
AI02	02	A	AI	1	1695	3	11:56:59	11.9497	35.022	12:03:28	12.0578	49.143	84.165	AI02A	1.94879	102.022	103.971	4901	-43171.5	3149	-48.98	2062500	6562500	27046	2147483648000	5597	1037893	-1631339008000	2376	1037037	2147483648000	-16.39	1037893	111423287686	-22.8	0.9068
AI02	02	A	AI	1	1695	3	11:56:59	11.9497	35.022	12:03:28	12.0578	49.143	84.165	AI02A	1.08533	104.155	105.24	4728	-76084.5	4280	-42.04	1500000	4687500	31456	1901798656000	5495	1042613	-1839375360000	3151	1050211	1901798656000	-16.88	1042613	247231433591	-18.42	0.0983
AI02	02	A	AI	1	1695	3	11:56:59	11.9497	35.022	12:03:28	12.0578	49.143	84.165	AI02A	0.898667	105.544	106.443	4920	-49717.7	4067	-40.5	1875000	7125000	32177	2147483648000	5328	1057653	-2147483648000	2276	1057740	2147483648000	-14.58	1057653	297359237804	-17.64	0.2463
AI02	02	A	AI	1	1695	3	11:56:59	11.9497	35.022	12:03:28	12.0578	49.143	84.165	AI02A	1.192	106.712	107.904	5309	-26907.5	4567	-44.02	2625000	6375000	29882	1876431616000	5570	1076907	-1861414528000	3007	1069697	1876431616000	-20.2	1076907	197890320389	-19.95	0.821
AI02	02	A	AI	1	1695	3	11:56:59	11.9497	35.022	12:03:28	12.0578	49.143	84.165	AI02A	1.36024	108.213	109.573	5171	-1963.7	4229	-54.23	2625000	6750000	20239	501702944000	5571	1086160	-640895168000	2127	1093896	640895168000	-24.64	1088373	60877943796	-29.61	0.4588
AI02	02	C	AI	1	1695	3	11:56:59	11.9497	35.022	12:03:28	12.0578	49.143	84.165	AI02C	1.03751	110.683	111.72	5133	-30454	4132	-67.75	7687500	9750000	5532	89621064000	5274	1115093	-106344920000	1091	1115067	106344920000	-43.32	1107680	12823970962	-44.32	0.0799
AI02	02	C	AI	1	1695	3	11:56:59	11.9497	35.022	12:03:28	12.0578	49.143	84.165	AI02C	0.924735	111.935	112.859	5347	-23626.2	4502	-67.36	7500000	11625000	5432	71242680000	5309	1120000	-77048656000	1536	1126710	77048656000	-43.58	1121307	13480686883	-44.38	0.211
AI02	02	C	AI	1	1695	3	11:56:59	11.9497	35.022	12:03:28	12.0578	49.143	84.165	AI02C	0.530058	113.389	113.919	2874	-59726.4	2385	-68.38	375000	2062500	1998	71461552000	5068	1134400	-71318528000	1406	1138067	71461552000	-42.09	1134400	11929241482	-47.86	0.096
AI02	02	C	AI	1	1695	3	11:56:59	11.9497	35.022	12:03:28	12.0578	49.143	84.165	AI02C	0.484922	114.37	114.855	4769	108503	2543	-61.29	2062500	7875000	8698	400538560000	5105	1148347	-524439008000	1466	1148328	524439008000	-31.69	1148347	27002580684	-41.15	0.9613
AI02	02	C	AI	1	1695	3	11:56:59	11.9497	35.022	12:03:28	12.0578	49.143	84.165	AI02C	0.979039	117.224	118.203	5784	-49721	4443	-61.47	4312500	11250000	11579	344528768000	5572	1172640	-320142304000	1736	1172618	344528768000	-33.41	1172640	26698199409	-38.2	0.0409
AI02	02	C	AI	1	1695	3	11:56:59	11.9497	35.022	12:03:28	12.0578	49.143	84.165	AI02C	0.685333	118.371	119.056	4780	-29120.9	4302	-55.38	3187500	10312500	16122	314654048000	5439	1187520	-280315264000	2509	1187986	314654048000	-31.44	1183920	53788260405	-33.67	0.0311
AI02	02	C	AI	1	1695	3	11:56:59	11.9497	35.022	12:03:28	12.0578	49.143	84.165	AI02C	0.361459	119.257	119.619	3850	-67554.7	4205	-49.98	562500	7500000	18741	665838144000	5423	1195440	-722511552000	1731	1195434	722511552000	-22.63	1194293	99493322217	-31.1	0.4741
AI02	02	C	AI	1	1695	3	11:56:59	11.9497	35.022	12:03:28	12.0578	49.143	84.165	AI02C	1.02623	119.832	120.859	4641	-67953.9	4020	-46.88	2062500	5062500	26347	1146664704000	5414	1201360	-1054421248000	1689	1201129	1146664704000	-20.29	1203920	141629887371	-23.5	0.5457
AI02	02	C	AI	1	1695	3	11:56:59	11.9497	35.022	12:03:28	12.0578	49.143	84.165	AI02C	0.928	121.133	122.061	4961	-73327.3	4405	-43.5	2250000	6187500	29318	2048768768000	5612	1217653	-1415692800000	2819	1213219	2048768768000	-17.44	1217653	209489986355	-20.54	0.681
AI02	02	C	AI	1	1695	3	11:56:59	11.9497	35.022	12:03:28	12.0578	49.143	84.165	AI02C	1.21138	122.325	123.536	5015	-34949.3	3875	-53.11	3000000	7500000	20859	858328384000	5375	1226773	-1149811456000	1880	1226763	1149811456000	-22.99	1226773	69771159252	-28.93	0.2907
AI02	02	C	AI	1	1695	3	11:56:59	11.9497	35.022	12:03:28	12.0578	49.143	84.165	AI02C	0.68	123.888	124.568	5189	-28375.7	3912	-55.91	2062500	7875000	15557	679302336000	5465	1242800	-704641664000	1501	1244433	704641664000	-28.73	1241973	50277179016	-34.29	0.4549
AI02	02	C	AI	1	1695	3	11:56:59	11.9497	35.022	12:03:28	12.0578	49.143	84.165	AI02C	1.144	124.92	126.064	5503	-52545.7	4586	-62.95	3000000	12750000	10776	244046640000	5554	1251013	-225591488000	1921	1251259	244046640000	-37.5	1252213	22486249325	-39.02	0.2634
AI02	02	C	AI	1	1695	3	11:56:59	11.9497	35.022	12:03:28	12.0578	49.143	84.165	AI02C	0.766854	126.373	127.14	2089	-57292.1	1859	-67.18	187500	562500	4805	53783940000	4947	1270453	-51130520000	0.857	1270382	53783940000	-39.19	1270453	13747090907	-45.03	0.878
AI02	02	C	AI	1	1695	3	11:56:59	11.9497	35.022	12:03:28	12.0578	49.143	84.165	AI02C	0.589333	127.515	128.104	1642	44308.1	1563	-65.49	0	375000	5361	42989708000	2610	1276213	-40530928000	1245	1276210	42989708000	-40.15	1276213	16715453560	-44.47	0.181
AI02	02	C	AI	1	1695	3	11:56:59	11.9497	35.022	12:03:28	12.0578	49.143	84.165	AI02C	1.36855	128.613	129.982	2067	-59853.4	1993	-72.11	187500	562500	2380	33779824000	1472	1286640	-47792684000	1472	1297428	47792684000	-41.22	1286640	7808560994	-47.42	0.0352
AI02	02	C	AI	1	1695	3	11:56:59	11.9497	35.022	12:03:28	12.0578	49.143	84.165	AI02C	1.70091	132.688	134.389	4995	-38720.2	3445	-49.22	2250000	7125000	26216	1589112960000	5163	1342987	-1235017728000	3604	1343339	1589112960000	-18.39	1335173	108690496770	-23.61	0.4867
AI02	02	C	AI	1	1695	3	11:56:59	11.9497	35.022	12:03:28	12.0578	49.143	84.165	AI02C	0.986073	134.589	135.575	5070	-16966.6	4438	-43.75	2250000	6375000	29311	1834718720000	5461	1352853	-1383457536000	2981	1354997	1834718720000	-17.58	1346267	203986240933	-20.51	0.0353
AI02	02	C	AI	1	1695	3	11:56:59	11.9497	35.022	12:03:28	12.0578	49.143	84.165	AI02C	1.296	135.896	137.192	4848	-34651.2	4069	-42.2	2062500	6000000	32054	1867191552000	5287	1360693	-1930878464000	2635	1360622	1930878464000	-17.05	1360693	244760032354	-17.74	0.132
AI02	02	C	AI	1	1695	3	11:56:59	11.9497	35.022	12:03:28	12.0578	49.143	84.165	AI02C	0.997333	137.349	138.347	4584	-50484.9	3739	-42.8	1125000	6187500	30329	1728704640000	5487	1374587	-1637844864000	0.726	1374585	1728704640000	-16.13	1374587	227480339713	-19.51	0.1096
AI02	02	C	AI	1	1695	3	11:56:59	11.9497	35.022	12:03:28	12.0578	49.143	84.165	AI02C	0.344	138.589	138.933	2624	117749	2198	-65.9	375000	937500	2596	54152720000	4095	1386933	-91592384000	1263	1386837	91592384000	-40.83	1388907	15929037964	-47.23	0.875
AI02	02	C	AI	1	1695	3	11:56:59	11.9497	35.022	12:03:28	12.0578	49.143	84.165	AI02C	0.768	139.475	140.243	1976	26730.6	1629	-64.75	187500	562500	7232	68014816000	2706	1395840	-63716500000	0.761	1395747	68014816000	-37.21	1400640	18233036161	-42.57	0.7666
AI02	02	C	AI	1	1695	3	11:56:59	11.9497	35.022	12:03:28	12.0578	49.143	84.165	AI02C	0.802667	140.616	141.419	2121	10918.4	1904	-72.97	187500	750000	-0.798	25453528000	3049	1407280	-26548336000	1331	1406881	26548336000	-45.24	1407280	7074809595	-50.6	0.1367
AI02	02	C	AI	1	1695	3	11:56:59	11.9497	35.022	12:03:28	12.0578	49.143	84.165	AI02C	1.79467	141.84	143.635	3069	-52665	2740	-71.63	187500	1687500	4039	39247104000	5095	1419173	-56019524000	1380	1434464	56019524000	-42.89	1419173	8249886867	-45.77	0.0431
AI02	02	C	AI	1	1695	3	11:56:59	11.9497	35.022	12:03:28	12.0578	49.143	84.165	AI02C	0.861333	144.091	144.952	2384	-47642.8	2227	-71.44	187500	750000	1055	26720716000	4258	1449280	-45900036000	1390	1442240	45900036000	-45.61	1449280	8424784278	-48.78	0.9721
AI02	02	C	AI	1	1695	3	11:56:59	11.9497	35.022	12:03:28	12.0578	49.143	84.165	AI02C	0.152	145.587	145.739	2210	-69782.8	2023	-72.96	187500	750000	-7936	25635712000	3023	1456880	-24174396000	1391	1456925	25635712000	-46.11	1456880	7110243721	-57.78	0.6667
AI02	02	C	AI	1	1695	3	11:56:59	11.9497	35.022	12:03:28	12.0578	49.143	84.165	AI02C	1.71467	146.368	148.083	2528	-38228.3	2317	-72	187500	750000	3475	24702484000	3948	1464533	-38268836000	1421	1473911	38268836000	-45.42	1464533	7873716736	-46.37	0.0498
AI02	02	C	AI	1	1695	3	11:56:59	11.9497	35.022	12:03:28	12.0578	49.143	84.165	AI02C	0.701333	148.493	149.195	2204	7618.1	2080	-67.34	187500	750000	4265	59833048000	2975	1486720	-60931928000	1283	1486220	60931928000	-39.91	1486720	13509168507	-45.57	0.2548
AI02	02	C	AI	1	1695	3	11:56:59	11.9497	35.022	12:03:28	12.0578	49.143	84.165	AI02C	0.794667	149.715	150.509	2144	-12762.9	2027	-70.36	187500	750000	1783	32143372000	3242	1497787	-49071720000	1342	1497844	49071720000	-43.61	1497787	9512210770	-48.07	0.0805
AI02	02	C	AI	1	1695	3	11:56:59	11.9497	35.022	12:03:28	12.0578	49.143	84.165	AI02C	0.650667	151.021	151.672	1835	-70880.1	1816	-67.6	187500	562500	3678	42787224000	2704	1511333	-37192680000	1289	1511199	42787224000	-40.9	1511333	13117875066	-46.15	0.1721
AI02	02	C	AI	1	1695	3	11:56:59	11.9497	35.022	12:03:28	12.0578	49.143	84.165	AI02C	1.59552	152.119	153.715	5153	-15823.1	3768	-41.18	2812500	6562500	33977	2147483648000	4790	1534320	-1691603200000	3187	1533566	2147483648000	-13.52	1534320	274340366766	-15.84	0.8227
AI02	02	C	AI	1	1695	3	11:56:59	11.9497	35.022	12:03:28	12.0578	49.143	84.165	AI02C	1.15733	153.867	155.024	5081	-41615.9	4217	-40.01	2625000	7125000	33759	1837107456000	5405	1543307	-1817984640000	2659	1541533	1837107456000	-15.05	1539760	314491731235	-16.05	0.0945
AI02	02	C	AI	1	1695	3	11:56:59	11.9497	35.022	12:03:28	12.0578	49.143	84.165	AI02C	1.08533	155.213	156.299	5035	-35764	4253	-41.87	2250000	6937500	31620	2147483648000	5620	1556080	-2147483648000	2809	1556079	2147483648000	-12.88	1556080	254804193921	-18.16	0.3636
AI02	02	C	AI	1	1695	3	11:56:59	11.9497	35.022	12:03:28	12.0578	49.143	84.165	AI02C	1.52	156.408	157.928	5122	64996.5	4176	-51.98	2250000	6562500	22964	983820864000	5517	1567840	-709533504000	2069	1567106	983820864000	-25.21	1566960	79380983713	-26.83	0.188
AI02	02	C	AI	1	1695	3	11:56:59	11.9497	35.022	12:03:28	12.0578	49.143	84.165	AI02C	0.899937	158.301	159.201	5040	-10141	3525	-58.4	3375000	8812500	14273	494256384000	5446	1590320	-534362336000	1421	1590309	534362336000	-26.4	1590000	37746582351	-35.56	0.7774
AI02	02	A	AI	1	1695	3	11:56:59	11.9497	35.022	12:03:28	12.0578	49.143	84.165	AI02A	0.146604	77.133	77.2796	2571	116841	2468	-69.54	375000	937500	-4750	38404312000	4902	771573	-37071180000	1393	771846	38404312000	-44.76	771573	10295593275	-54.72	0.1667
AI02	02	A	AI	1	1695	3	11:56:59	11.9497	35.022	12:03:28	12.0578	49.143	84.165	AI02A	0.202991	77.99	78.193	2530	97741.3	2516	-72.34	375000	750000	-6143	29159334000	4974	780293	-27048318000	1420	780292	29159334000	-44.29	780293	7553460483	-56	0.1867
AI02	02	A	AI	1	1695	3	11:56:59	11.9497	35.022	12:03:28	12.0578	49.143	84.165	AI02A	0.101495	78.4411	78.5426	4050	-73105.7	3004	-74.61	3750000	6937500	-11428	28529388000	5398	784773	-31749576000	1582	784459	31749576000	-46.63	784773	5863718101	-61.21	0.3514
AI02	02	A	AI	1	1695	3	11:56:59	11.9497	35.022	12:03:28	12.0578	49.143	84.165	AI02A	0.169159	85.8728	86.042	1776	21530.1	1855	-76.15	187500	375000	-10771	13844067000	3627	859253	-15623811000	1333	859269	15623811000	-49.8	859253	4877137829	-60.59	0.3065
AI02	02	A	AI	1	1695	3	11:56:59	11.9497	35.022	12:03:28	12.0578	49.143	84.165	AI02A	0.180436	86.4367	86.6171	1951	255130	1905	-76.15	187500	562500	-10436	14160068000	3226	864880	-14539490000	1297	864894	14539490000	-49.7	864880	4907782904	-60.26	0.2836
AI02	02	A	AI	1	1695	3	11:56:59	11.9497	35.022	12:03:28	12.0578	49.143	84.165	AI02A	0.338318	87.79	88.1283	1905	3024.1	2026	-80.7	187500	562500	-12273	12178146000	4615	878507	-12193022000	1208	878471	12193022000	-52.49	878507	2927029390	-62.02	0.1746
AI02	02	A	AI	1	1695	3	11:56:59	11.9497	35.022	12:03:28	12.0578	49.143	84.165	AI02A	0.259377	109.916	110.175	2439	-34228	2270	-76.97	375000	750000	-9713	22459718000	4200	1099307	-15212478000	1322	1099310	22459718000	-49.49	1099307	4407992943	-59.61	0.0521
AI02	02	C	AI	1	1695	3	11:56:59	11.9497	35.022	12:03:28	12.0578	49.143	84.165	AI02C	1.57882	115.352	116.93	5279	-51916.1	3136	-70.04	3937500	9750000	5075	260659408000	4966	1162107	-270464352000	1936	1162092	270464352000	-37.75	1158320	9901750082	-44.74	0.3046
AI02	02	C	AI	1	1695	3	11:56:59	11.9497	35.022	12:03:28	12.0578	49.143	84.165	AI02C	1.53679	130.41	131.947	2071	-57958.5	2066	-72.98	187500	562500	2022	19238442000	3441	1304533	-39841476000	1278	1314021	39841476000	-47.01	1305200	7033841840	-47.83	0.0712
AI03	03	A	AI	1	1920	3	11:47:02	11.7839	43.337	11:53:14	11.8872	47.655	90.992	AI03A	0.170667	162.984	163.155	5600	-63908.7	4108	-65.42	3750000	10125000	0.029	104470168000	5531	1630987	-114872672000	1589	1630470	114872672000	-44.52	1630987	16882139276	-49.77	0.6667
AI03	03	A	AI	1	1920	3	11:47:02	11.7839	43.337	11:53:14	11.8872	47.655	90.992	AI03A	0.197333	163.968	164.165	2549	-115034	2142	-68.45	375000	937500	-2313	34928304000	3325	1639733	-47363540000	1380	1639818	47363540000	-44.9	1639733	11864307169	-52.2	0.027
AI03	03	A	AI	1	1920	3	11:47:02	11.7839	43.337	11:53:14	11.8872	47.655	90.992	AI03A	0.245333	165.229	165.475	2473	-55923.1	2303	-71.63	187500	937500	-4555	32377232000	3942	1652667	-39351392000	1309	1652650	39351392000	-43.5	1652667	8263851428	-54.4	0.1522
AI03	03	A	AI	1	1920	3	11:47:02	11.7839	43.337	11:53:14	11.8872	47.655	90.992	AI03A	0.487129	166.102	166.589	2918	-49456.3	2548	-73.93	375000	1125000	-3915	24442670000	4582	1664987	-43633784000	1168	1663872	43633784000	-46.64	1664987	6296492800	-53.78	0.8132
AI03	03	A	AI	1	1920	3	11:47:02	11.7839	43.337	11:53:14	11.8872	47.655	90.992	AI03A	0.192	166.995	167.187	2872	-177050	2455	-74.31	562500	1125000	-8289	26828384000	3707	1670533	-32844934000	1704	1670552	32844934000	-47.75	1670533	6080360987	-58.13	0.3056
AI03	03	A	AI	1	1920	3	11:47:02	11.7839	43.337	11:53:14	11.8872	47.655	90.992	AI03A	0.32	167.288	167.608	3679	117699	2701	-71.01	562500	10125000	-2834	32193926000	4822	1674107	-74290696000	0.978	1673965	74290696000	-44.35	1673200	8774515247	-52.72	0.0924
AI03	03	A	AI	1	1920	3	11:47:02	11.7839	43.337	11:53:14	11.8872	47.655	90.992	AI03A	0.191824	169.339	169.53	5600	-206303	2209	-62.33	4875000	10312500	3571	384167008000	5445	1695227	-311592288000	1220	1695228	384167008000	-35.15	1693733	23790063834	-46.28	0.1714
AI03	03	A	AI	1	1920	3	11:47:02	11.7839	43.337	11:53:14	11.8872	47.655	90.992	AI03A	0.30394	170.411	170.715	2783	24027.3	2162	-73.1	375000	1312500	-5143	35721788000	4304	1704667	-40233216000	1165	1704518	40233216000	-44.82	1704667	6968043151	-54.95	0.1858
AI03	03	A	AI	1	1920	3	11:47:02	11.7839	43.337	11:53:14	11.8872	47.655	90.992	AI03A	0.333186	171.069	171.403	3295	7143.3	2173	-75.34	375000	6562500	-6984	173138656000	4736	1711467	-307673248000	1267	1714025	307673248000	-46.75	1711467	7322594842	-54.13	0.2339
AI03	03	A	AI	1	1920	3	11:47:02	11.7839	43.337	11:53:14	11.8872	47.655	90.992	AI03A	0.370667	171.776	172.147	3452	34982.3	2480	-71.36	375000	5625000	-2541	54061984000	4317	1720213	-101498456000	1048	1720128	101498456000	-42.16	1720213	8462129329	-52.4	0.6594
AI03	03	A	AI	1	1920	3	11:47:02	11.7839	43.337	11:53:14	11.8872	47.655	90.992	AI03A	0.658577	172.293	172.952	2838	52418.2	2551	-71.97	187500	1312500	-0.658	42948772000	5199	1726373	-59973360000	1105	1723960	59973360000	-41.63	1726373	7959435155	-50.43	0.5203
AI03	03	A	AI	1	1920	3	11:47:02	11.7839	43.337	11:53:14	11.8872	47.655	90.992	AI03A	0.357333	173.141	173.499	3419	70927.4	2392	-76.12	1125000	12187500	-7426	23105668000	4609	1733227	-26405888000	1057	1733116	26405888000	-45.71	1733227	4940144586	-57.23	0.5075
AI03	03	A	AI	1	1920	3	11:47:02	11.7839	43.337	11:53:14	11.8872	47.655	90.992	AI03A	0.245333	173.707	173.952	2311	-83186.7	2080	-81.53	187500	750000	-14510	8083367000	3809	1738773	-9297501000	1473	1738569	9297501000	-56.73	1738773	2638512493	-64.31	0.6923
AI03	03	A	AI	1	1920	3	11:47:02	11.7839	43.337	11:53:14	11.8872	47.655	90.992	AI03A	0.314667	201.851	202.165	3529	100248	3098	-74.71	375000	5812500	-6602	24672784000	5662	2019467	-33562340000	1484	2020762	33562340000	-47.02	2019467	5815196447	-56.37	0.2991
AI03	03	A	AI	1	1920	3	11:47:02	11.7839	43.337	11:53:14	11.8872	47.655	90.992	AI03A	0.218667	202.365	202.584	2559	-3232.7	1964	-75.05	375000	750000	-8475	27946084000	3454	2024640	-24127926000	0.748	2024922	27946084000	-48	2024640	5629853268	-58.23	0.4512
AI03	03	C	AI	1	1920	3	11:47:02	11.7839	43.337	11:53:14	11.8872	47.655	90.992	AI03C	0.101495	203.149	203.25	2878	156807	2575	-70.68	562500	1125000	-7498	25101930000	3717	2032187	-35410728000	1835	2032113	35410728000	-47.16	2032187	9154435347	-57.34	0.7027
AI03	03	C	AI	1	1920	3	11:47:02	11.7839	43.337	11:53:14	11.8872	47.655	90.992	AI03C	0.382496	203.385	203.768	3152	152673	2423	-73.15	562500	1312500	-4179	38090748000	4412	2034507	-46576036000	1044	2034627	46576036000	-44.42	2034507	6922697921	-54.01	0.1678
AI03	03	C	AI	1	1920	3	11:47:02	11.7839	43.337	11:53:14	11.8872	47.655	90.992	AI03C	0.296	203.931	204.227	3890	-81179.1	2601	-70.02	1500000	8250000	-2138	107472944000	5390	2041173	-88195512000	1161	2040989	107472944000	-38.78	2041627	9893868293	-52.02	0.7838
AI03	03	C	AI	1	1920	3	11:47:02	11.7839	43.337	11:53:14	11.8872	47.655	90.992	AI03C	0.285333	204.251	204.536	2835	50446.2	2638	-70.4	375000	937500	-2679	42948988000	5128	2042907	-45590596000	1426	2043084	45590596000	-42.63	2043920	9460071413	-52.57	0.4953
AI03	03	C	AI	1	1920	3	11:47:02	11.7839	43.337	11:53:14	11.8872	47.655	90.992	AI03C	0.325333	204.597	204.923	2335	-57796.1	2152	-66.42	375000	750000	1868	64347188000	3788	2046960	-50002156000	1288	2046705	64347188000	-39.47	2046960	15048836319	-47.97	0.3033
AI03	03	C	AI	1	1920	3	11:47:02	11.7839	43.337	11:53:14	11.8872	47.655	90.992	AI03C	0.845333	205.099	205.944	4875	-72544.6	3563	-69.77	7125000	10312500	2645	69381104000	5415	2054347	-86186560000	1075	2054006	86186560000	-43.49	2051733	10269480198	-47.14	0.0883
AI03	03	C	AI	1	1920	3	11:47:02	11.7839	43.337	11:53:14	11.8872	47.655	90.992	AI03C	0.619979	206.633	207.253	5387	13381.3	2825	-63.11	5062500	10125000	7947	329827744000	5410	2071173	-278463712000	1487	2067991	329827744000	-34.58	2072240	21933372320	-41.89	0.9526
AI03	03	C	AI	1	1920	3	11:47:02	11.7839	43.337	11:53:14	11.8872	47.655	90.992	AI03C	0.620249	208.866	209.486	5180	75522.8	2827	-68.35	3375000	7312500	2712	302369664000	5048	2092827	-212888288000	1025	2092843	302369664000	-37.22	2093093	11974474808	-47.15	0.7155
AI03	03	C	AI	1	1920	3	11:47:02	11.7839	43.337	11:53:14	11.8872	47.655	90.992	AI03C	0.954172	209.622	210.576	2992	30934.1	2409	-72.63	187500	4125000	0.297	49005924000	5104	2097360	-49438668000	0.983	2097417	49438668000	-41.18	2097360	7406400503	-49.45	0.1176
AI03	03	C	AI	1	1920	3	11:47:02	11.7839	43.337	11:53:14	11.8872	47.655	90.992	AI03C	0.445333	210.691	211.136	3112	30604.9	2765	-82.57	375000	7500000	-12927	11122292000	5177	2111067	-11973446000	1092	2111060	11973446000	-52.66	2111067	2355648961	-62.71	0.9341
AI03	03	C	AI	1	1920	3	11:47:02	11.7839	43.337	11:53:14	11.8872	47.655	90.992	AI03C	0.2916	212.994	213.285	2714	-27410.9	2286	-76.42	375000	1125000	-8620	22080598000	4407	2132533	-31114634000	1149	2132583	31114634000	-45.59	2132533	4724129108	-58.5	0.8899
AI03	03	C	AI	1	1920	3	11:47:02	11.7839	43.337	11:53:14	11.8872	47.655	90.992	AI03C	0.208	213.44	213.648	2473	12587.7	2152	-78.96	187500	937500	-12594	17215636000	4853	2135493	-13485192000	1048	2135067	17215636000	-51.47	2135493	3574849116	-62.39	0.5256
AI03	03	C	AI	1	1920	3	11:47:02	11.7839	43.337	11:53:14	11.8872	47.655	90.992	AI03C	0.298667	245.275	245.573	2000	13240.6	1927	-72.69	187500	750000	-4776	27379378000	4059	2454213	-24215894000	1172	2454210	27379378000	-43.73	2454213	7335615876	-54.58	0.4911
AI03	03	A	AI	1	1920	3	11:47:02	11.7839	43.337	11:53:14	11.8872	47.655	90.992	AI03A	0.236822	161.344	161.581	2847	-39683.9	2540	-74.89	375000	937500	-8009	22757520000	4980	1614400	-41653692000	1484	1614397	41653692000	-46.95	1614400	5678359964	-57.81	0.4091
AI03	03	A	AI	1	1920	3	11:47:02	11.7839	43.337	11:53:14	11.8872	47.655	90.992	AI03A	0.191713	161.84	162.032	2573	25456.1	2347	-72.33	375000	937500	-6429	32135866000	5263	1619227	-27182008000	1409	1619083	32135866000	-46.03	1619227	7571181071	-56.23	0.4286
AI03	03	A	AI	1	1920	3	11:47:02	11.7839	43.337	11:53:14	11.8872	47.655	90.992	AI03A	0.157882	163.632	163.79	3099	216923	2462	-73.67	375000	2625000	-8578	29618528000	4849	1636933	-47093760000	1235	1636869	47093760000	-45.25	1636933	6569122870	-58.31	0.3793
AI03	03	A	AI	1	1920	3	11:47:02	11.7839	43.337	11:53:14	11.8872	47.655	90.992	AI03A	0.541308	164.433	164.974	2926	-51042.2	2338	-74.27	562500	1125000	-3809	26263380000	4370	1645733	-30924122000	0.843	1647632	30924122000	-44	1645733	6091946356	-53.61	0.2574
AI03	03	A	AI	1	1920	3	11:47:02	11.7839	43.337	11:53:14	11.8872	47.655	90.992	AI03A	0.135327	166.655	166.79	3016	-108957	2866	-76.25	187500	2812500	-11788	16371903000	4808	1667387	-23917168000	1183	1667379	23917168000	-47.89	1667387	4846933080	-61.62	0.62
AI03	03	A	AI	1	1920	3	11:47:02	11.7839	43.337	11:53:14	11.8872	47.655	90.992	AI03A	0.135327	165.753	165.888	1996	-68248.9	2055	-80.93	187500	562500	-16549	10393613000	4691	1658027	-13174576000	1207	1658014	13174576000	-51.16	1658027	2819036516	-66.32	0.3673
AI04	04	C	AI	1	1950	3				12:35:20	12.5889	36.146	36.146	AI04C	1.47733	246.411	247.888	5450	-13672.8	4202	-61.08	2250000	10125000	13752	330440608000	5724	2477760	-303400928000	1938	2477681	330440608000	-32.72	2468347	27887177157	-36.04	0.287
AI04	04	C	AI	1	1950	3				12:35:20	12.5889	36.146	36.146	AI04C	1.65302	248.128	249.781	5013	-64690.6	4246	-53.18	4500000	8437500	22134	710133568000	5474	2490560	-757171968000	1687	2490550	757171968000	-21.67	2483493	69507113804	-27.62	0.1341
AI04	04	C	AI	1	1950	3				12:35:20	12.5889	36.146	36.146	AI04C	0.853668	250.322	251.176	5153	-15395.5	3280	-63.99	4500000	8625000	8466	254073744000	5427	2509387	-345758784000	1173	2509389	345758784000	-34.97	2509387	19703328749	-41.43	0.7219
AI04	04	C	AI	1	1950	3				12:35:20	12.5889	36.146	36.146	AI04C	0.904	251.376	252.28	5185	3286.8	4222	-57.91	4125000	7687500	14793	355153248000	5584	2521547	-463216256000	1636	2514322	463216256000	-30	2518080	39931402729	-35.05	0.4779
AI04	04	C	AI	1	1950	3				12:35:20	12.5889	36.146	36.146	AI04C	0.874667	252.392	253.267	4690	-36595.1	3759	-46.29	2625000	7125000	26269	1088593152000	5434	2530000	-1535701760000	1396	2530235	1535701760000	-18.67	2530000	153509380186	-23.5	0.6951
AI04	04	C	AI	1	1950	3				12:35:20	12.5889	36.146	36.146	AI04C	2.352	253.549	255.901	4082	-36951.3	3707	-42.19	750000	4125000	34656	2147483648000	5164	2552107	-2147483648000	2593	2551765	2147483648000	-12.76	2536373	245290335858	-15.13	0.0374
AI04	04	C	AI	1	1950	3				12:35:20	12.5889	36.146	36.146	AI04C	1.544	256.136	257.68	4542	-29402.6	4028	-44.24	1687500	4312500	30777	1770065664000	4418	2565680	-1330940288000	1923	2563109	1770065664000	-18.1	2565680	191160086354	-19.12	0.2798
AI04	04	C	AI	1	1950	3				12:35:20	12.5889	36.146	36.146	AI04C	2.31184	257.991	260.303	5206	-54689.1	3561	-69.2	6562500	9937500	7568	159444784000	5668	2581653	-175741872000	1874	2581821	175741872000	-36.82	2580853	11034617464	-42.14	0.0404
AI04	04	C	AI	1	1950	3				12:35:20	12.5889	36.146	36.146	AI04C	2.67637	260.788	263.464	4194	1679.9	3615	-69.67	2812500	7875000	7735	106080464000	5614	2627467	-111983592000	1396	2633012	111983592000	-35.57	2611520	10332337602	-42.08	0.1356
AI04	04	C	AI	1	1950	3				12:35:20	12.5889	36.146	36.146	AI04C	2.11562	263.855	265.971	4180	-28483.1	3905	-50	1125000	6375000	26382	1388766592000	5212	2658080	-1013743680000	2404	2655427	1388766592000	-19.02	2658080	99042581217	-23.47	0.9231
AI04	04	C	AI	1	1950	3				12:35:20	12.5889	36.146	36.146	AI04C	2.53063	266.336	268.867	4029	-63752.5	3783	-41.93	750000	4687500	35230	2147483648000	5221	2664693	-2147483648000	1733	2664538	2147483648000	-12.26	2664053	250793965756	-14.62	0.0264
AI04	04	C	AI	1	1950	3				12:35:20	12.5889	36.146	36.146	AI04C	1.69067	269.256	270.947	4138	-213121	3811	-38.05	937500	4312500	37363	2147483648000	5033	2702747	-2147483648000	2717	2694566	2147483648000	-12.72	2702747	393754209397	-12.45	0.6025
AI04	04	C	AI	1	1950	3				12:35:20	12.5889	36.146	36.146	AI04C	2.22933	271.216	273.445	4309	-21394.5	3841	-41.31	1125000	4687500	35303	2147483648000	5180	2728160	-1699478656000	2504	2720577	2147483648000	-15.66	2728160	270707442405	-14.51	0.7177
AI04	04	C	AI	1	1950	3				12:35:20	12.5889	36.146	36.146	AI04C	2.40267	273.768	276.171	4562	16518.5	3866	-43.28	1125000	5062500	33660	2147483648000	4939	2756453	-2100359040000	1821	2756657	2147483648000	-14.83	2761387	215154442612	-16.18	0.9867
AI04	04	C	AI	1	1950	3				12:35:20	12.5889	36.146	36.146	AI04C	1.128	276.576	277.704	4380	-19042	4107	-43.91	1312500	6000000	29751	1797570688000	5550	2772160	-1877355264000	1978	2772227	1877355264000	-13.52	2767093	200771901767	-20.06	0.1182
AI04	04	C	AI	1	1950	3				12:35:20	12.5889	36.146	36.146	AI04C	2.15733	278.144	280.301	4230	-178374	3995	-41.5	750000	4687500	34968	2147483648000	5704	2786747	-2147483648000	2380	2786820	2147483648000	-14.26	2786747	269295182367	-14.69	0.246
AI04	04	C	AI	1	1950	3				12:35:20	12.5889	36.146	36.146	AI04C	0.402667	280.613	281.016	4146	91347.4	2822	-61.55	1500000	7875000	7651	223975712000	5193	2809840	-228317456000	1726	2809881	228317456000	-35.75	2809653	26451619651	-42.14	0.8742
AI04	04	C	AI	1	1950	3				12:35:20	12.5889	36.146	36.146	AI04C	0.266667	281.272	281.539	1971	262827	1897	-64.37	187500	562500	3017	69594656000	2557	2814080	-57093252000	1287	2814064	69594656000	-38.22	2814080	19021270111	-46.79	0.5051
AI04	04	C	AI	1	1950	3				12:35:20	12.5889	36.146	36.146	AI04C	0.146604	246.071	246.217	2307	-77329.9	2250	-73.65	375000	750000	-8857	25650908000	3784	2461147	-27782748000	1328	2461354	27782748000	-44.7	2461147	6435812776	-58.81	0.2963
AI05	05	C	AI	1	1490	3	12:24:08	12.4022	39	12:24:08	12.4022	39	78	AI05C	0.180436	283.305	283.485	2615	-352546	2291	-71.32	375000	937500	-5674	27595624000	5053	2833520	-41770396000	1483	2833404	41770396000	-45.45	2833520	8468265558	-55.52	0.2576
AI05	05	C	AI	1	1490	3	12:24:08	12.4022	39	12:24:08	12.4022	39	78	AI05C	0.189333	285.323	285.512	1950	68635.2	1738	-73.58	187500	562500	-7623	21653652000	2316	2853787	-19152754000	1226	2853617	21653652000	-48.83	2853787	6668419138	-57.39	0.2958
AI05	05	C	AI	1	1490	3	12:24:08	12.4022	39	12:24:08	12.4022	39	78	AI05C	0.477563	287.144	287.622	1469	33355.6	1804	-62.32	187500	375000	7620	111776080000	4126	2872187	-133068376000	0.757	2871740	133068376000	-28.79	2871653	24190007469	-42.18	0.0447
AI05	05	C	AI	1	1490	3	12:24:08	12.4022	39	12:24:08	12.4022	39	78	AI05C	0.154667	287.813	287.968	4850	61149	2669	-75.83	4312500	8812500	-10805	36739932000	5408	2879547	-61740644000	1273	2878192	61740644000	-52.08	2879547	5164654989	-60.48	0.9123
AI05	05	C	AI	1	1490	3	12:24:08	12.4022	39	12:24:08	12.4022	39	78	AI05C	0.168	288.331	288.499	3237	-92.3	2572	-73.27	562500	1500000	-7825	23044548000	4192	2883680	-32191286000	1432	2883567	32191286000	-47.6	2883680	6903258909	-57.6	0.2222
AI05	05	C	AI	1	1490	3	12:24:08	12.4022	39	12:24:08	12.4022	39	78	AI05C	0.368	288.835	289.203	5430	67573.4	3727	-65.13	4312500	9375000	3685	355959424000	5357	2891360	-282607360000	1767	2891360	355959424000	-34.21	2889333	17440607230	-46.15	0.2681
AI05	05	C	AI	1	1490	3	12:24:08	12.4022	39	12:24:08	12.4022	39	78	AI05C	0.434667	289.877	290.312	2613	-86159.4	2487	-69.37	375000	2062500	0.168	48290828000	5636	2899867	-51281660000	1371	2902622	51281660000	-41.05	2901253	10754521767	-49.63	0.5706
AI05	05	C	AI	1	1490	3	12:24:08	12.4022	39	12:24:08	12.4022	39	78	AI05C	0.418667	290.611	291.029	4663	-49874.9	3389	-72.54	4875000	12187500	-3163	40471868000	5301	2908747	-48603200000	1175	2909310	48603200000	-49.73	2907067	7447661365	-52.98	0.2293
AI05	05	C	AI	1	1490	3	12:24:08	12.4022	39	12:24:08	12.4022	39	78	AI05C	0.68949	291.185	291.875	4802	6162.2	3032	-71.97	2625000	9187500	-0.448	100155312000	5894	2912853	-89108752000	1051	2918053	100155312000	-40.52	2917093	7943378212	-50.25	0.7597
AI05	05	C	AI	1	1490	3	12:24:08	12.4022	39	12:24:08	12.4022	39	78	AI05C	0.261333	292.251	292.512	4619	-38326.6	3588	-69.78	6000000	10875000	-2433	52752876000	4953	2924133	-57151612000	1539	2924252	57151612000	-47	2922693	10248275363	-52.25	0.0714
AI05	05	C	AI	1	1490	3	12:24:08	12.4022	39	12:24:08	12.4022	39	78	AI05C	0.250667	292.685	292.936	2377	-126156	1989	-71.51	375000	750000	-4343	34608388000	2788	2927413	-28070128000	1397	2927214	34608388000	-45.17	2927413	8387230668	-54.18	0.2234
AI05	05	C	AI	1	1490	3	12:24:08	12.4022	39	12:24:08	12.4022	39	78	AI05C	1.50133	293.152	294.653	5300	-38433.5	3860	-64.09	3937500	11812500	10800	124220864000	5781	2940133	-112952176000	1597	2943819	124220864000	-39.37	2936507	19615784273	-39.02	0.331
AI05	05	C	AI	1	1490	3	12:24:08	12.4022	39	12:24:08	12.4022	39	78	AI05C	0.578667	294.76	295.339	5775	-40283.8	4007	-63.47	6375000	11812500	7284	158965312000	5065	2952907	-184660928000	0.98	2952915	184660928000	-38.89	2949813	21105036846	-42.53	0.3796
AI05	05	C	AI	1	1490	3	12:24:08	12.4022	39	12:24:08	12.4022	39	78	AI05C	1.25067	295.517	296.768	5414	-17827.2	4119	-64.88	7500000	11812500	9224	103872016000	5305	2956400	-154412224000	2049	2956386	154412224000	-38.2	2957227	17900958311	-40.61	0.1642
AI05	05	C	AI	1	1490	3	12:24:08	12.4022	39	12:24:08	12.4022	39	78	AI05C	0.568	297.229	297.797	2001	325.1	1758	-74.79	187500	562500	-4118	24973932000	2455	2972853	-20885038000	1210	2972514	24973932000	-47.45	2972853	5737435827	-53.92	0.0943
AI05	05	C	AI	1	1490	3	12:24:08	12.4022	39	12:24:08	12.4022	39	78	AI05C	0.44	300.173	300.613	2304	-9170.6	2026	-86.35	187500	750000	-16759	5384588000	3825	3001760	-8589982000	1048	3001750	8589982000	-58.94	3001760	1526641686	-66.53	0.0061
AI05	05	C	AI	1	1490	3	12:24:08	12.4022	39	12:24:08	12.4022	39	78	AI05C	0.112773	301.491	301.604	1572	-43993.7	1726	-82.66	187500	375000	-19038	6015012000	2484	3015760	-5620637000	1096	3015743	6015012000	-56.49	3015760	2293741228	-68.91	0.7561
AI05	05	C	AI	1	1490	3	12:24:08	12.4022	39	12:24:08	12.4022	39	78	AI05C	0.281931	318.835	319.117	2130	275912	1933	-76.22	375000	750000	-8626	23332080000	3791	3189093	-18669756000	1272	3189141	23332080000	-48.61	3189093	4819486208	-58.48	0.2596
AI05	05	C	AI	1	1490	3	12:24:08	12.4022	39	12:24:08	12.4022	39	78	AI05C	0.28	319.728	320.008	2252	79765.7	1937	-72.46	375000	750000	-4825	26363760000	2445	3198107	-25130636000	1250	3197871	26363760000	-48.09	3199413	7486435804	-54.68	0.7619
AI05	05	C	AI	1	1490	3	12:24:08	12.4022	39	12:24:08	12.4022	39	78	AI05C	0.169159	282.752	282.921	3970	-15817.4	2850	-76.15	1125000	4687500	-10767	25390568000	5074	2828613	-27410144000	1158	2828438	27410144000	-51.94	2828133	4866275284	-60.61	0.3548
AI05	05	C	AI	1	1490	3	12:24:08	12.4022	39	12:24:08	12.4022	39	78	AI05C	0.135327	281.94	282.076	2006	-310525	2320	-75.83	187500	562500	-11366	18792120000	5494	2820240	-20574600000	1032	2820225	20574600000	-47.06	2820427	5122360860	-61.14	0.76
AI05	05	C	AI	1	1490	3	12:24:08	12.4022	39	12:24:08	12.4022	39	78	AI05C	0.281931	289.46	289.742	4484	-70432.1	2782	-76.72	1875000	10125000	-9084	42407176000	5602	2896480	-40313568000	1169	2896229	42407176000	-51.1	2896480	4596760698	-58.89	0.6667
AI05	05	C	AI	1	1490	3	12:24:08	12.4022	39	12:24:08	12.4022	39	78	AI05C	1.44349	298.132	299.575	2670	-28799.6	2283	-85.97	187500	937500	-11247	9118709000	4912	2981893	-11941011000	1413	2981885	11941011000	-53.84	2981893	1576277427	-61.09	0.0389
AJ01	01	A	AJ	1	2030	3	13:22:42	13.3783	32.117	13:28:26	13.4739	50.798	82.915	AJ01A	0.258667	321.197	321.456	2447	-63901.3	2203	-68.41	375000	937500	-1108	30799420000	3293	3212213	-36779920000	1312	3212214	36779920000	-43.76	3212213	11964459934	-50.95	0.0928
AJ01	01	A	AJ	1	2030	3	13:22:42	13.3783	32.117	13:28:26	13.4739	50.798	82.915	AJ01A	0.264	321.989	322.253	2243	-108479	1951	-72.38	375000	750000	-5035	24652500000	2581	3221760	-20711778000	1408	3221250	24652500000	-47.34	3221760	7546575688	-54.87	0.7041
AJ01	01	A	AJ	1	2030	3	13:22:42	13.3783	32.117	13:28:26	13.4739	50.798	82.915	AJ01A	0.304486	323.82	324.124	4204	55594.6	2647	-72.98	1687500	6000000	-5020	76932488000	4974	3240320	-48218504000	1083	3240288	76932488000	-48.09	3240320	7041707884	-54.85	0.6991
AJ01	01	A	AJ	1	2030	3	13:22:42	13.3783	32.117	13:28:26	13.4739	50.798	82.915	AJ01A	0.229333	324.629	324.859	5078	433075	2451	-66.4	4500000	9562500	0.385	188605984000	5422	3247627	-205585984000	0.8	3247590	205585984000	-36.47	3247627	14939344422	-49.55	0.5814
AJ01	01	A	AJ	1	2030	3	13:22:42	13.3783	32.117	13:28:26	13.4739	50.798	82.915	AJ01A	0.506667	324.896	325.403	5149	-119348	2442	-67.51	5812500	11625000	2686	277776960000	5340	3251787	-277774272000	0.971	3251769	277776960000	-34.79	3248987	13366513122	-47.07	0.0053
AJ01	01	A	AJ	1	2030	3	13:22:42	13.3783	32.117	13:28:26	13.4739	50.798	82.915	AJ01A	0.213333	325.499	325.712	2735	-134131	2237	-66.01	375000	3187500	0.464	52221048000	4911	3256000	-73623336000	0.996	3255827	73623336000	-38.55	3256000	15947404709	-49.29	0.475
AJ01	01	A	AJ	1	2030	3	13:22:42	13.3783	32.117	13:28:26	13.4739	50.798	82.915	AJ01A	1.00742	325.835	326.842	3576	-29694.2	3615	-46.83	562500	8625000	26336	1660403968000	5309	3266400	-1581510656000	1444	3266552	1660403968000	-14.69	3266400	143772074297	-23.45	0.8011
AJ01	01	A	AJ	1	2030	3	13:22:42	13.3783	32.117	13:28:26	13.4739	50.798	82.915	AJ01A	0.906667	327.128	328.035	4646	-60525.4	4080	-41.46	937500	9000000	31240	2122331904000	5358	3273333	-2147483648000	1216	3273331	2147483648000	-13.53	3274240	265732685564	-18.58	0.3245
AJ01	01	A	AJ	1	2030	3	13:22:42	13.3783	32.117	13:28:26	13.4739	50.798	82.915	AJ01A	1.47733	328.168	329.645	5453	-12043.5	4735	-41.14	4687500	9562500	33686	1720985600000	4850	3294480	-1382812416000	2586	3284822	1720985600000	-17.59	3292187	275292466670	-16.15	0.7112
AJ01	01	A	AJ	1	2030	3	13:22:42	13.3783	32.117	13:28:26	13.4739	50.798	82.915	AJ01A	1.17067	329.797	330.968	4419	-5471	3682	-46.57	1687500	8437500	27252	1019848192000	5434	3307280	-833128448000	1364	3307254	1019848192000	-20.62	3305307	144929308152	-22.73	0.6264
AJ01	01	A	AJ	1	2030	3	13:22:42	13.3783	32.117	13:28:26	13.4739	50.798	82.915	AJ01A	0.339795	331.211	331.55	2222	50577.4	1940	-65.48	187500	750000	2946	49639964000	4251	3312373	-90348704000	0.962	3312119	90348704000	-38.25	3312373	17087151818	-46.67	0.0714
AJ01	01	A	AJ	1	2030	3	13:22:42	13.3783	32.117	13:28:26	13.4739	50.798	82.915	AJ01A	1.0701	331.663	332.733	4941	11889.9	3517	-46.45	2062500	8625000	26983	1525530240000	5394	3326133	-1649406720000	0.971	3326314	1649406720000	-17.63	3326133	150462176690	-22.8	0.8878
AJ01	01	A	AJ	1	2030	3	13:22:42	13.3783	32.117	13:28:26	13.4739	50.798	82.915	AJ01A	0.586667	332.976	333.563	5095	-533047	4425	-39.47	1875000	8437500	31342	2147483648000	5454	3335067	-2147483648000	2714	3334904	2147483648000	-14.45	3331147	333179817936	-18.5	0.2329
AJ01	01	A	AJ	1	2030	3	13:22:42	13.3783	32.117	13:28:26	13.4739	50.798	82.915	AJ01A	1.888	333.811	335.699	4895	-76651.2	4032	-39.13	2437500	7875000	36758	2147483648000	5211	3348080	-2147483648000	1807	3340706	2147483648000	-14.4	3348080	347213858549	-13.07	0.5282
AJ01	01	A	AJ	1	2030	3	13:22:42	13.3783	32.117	13:28:26	13.4739	50.798	82.915	AJ01A	2.71457	335.915	338.629	4813	19082.7	4205	-44.17	3750000	8250000	33292	1157926784000	5168	3380400	-1133639040000	2017	3373899	1157926784000	-18.95	3376053	193840545601	-16.55	0.6224
AJ01	01	A	AJ	1	2030	3	13:22:42	13.3783	32.117	13:28:26	13.4739	50.798	82.915	AJ01A	1.76298	338.96	340.723	5061	4690.7	3862	-56.2	3750000	9000000	19396	605482880000	5313	3404747	-429041920000	2645	3403381	605482880000	-26.99	3396160	48473052925	-30.47	0.3722
AJ01	01	A	AJ	1	2030	3	13:22:42	13.3783	32.117	13:28:26	13.4739	50.798	82.915	AJ01A	0.981078	340.99	341.971	5001	-16940.9	3724	-66.94	3937500	10687500	6104	151458448000	5627	3410293	-125034256000	1083	3417110	151458448000	-38.93	3415253	14237461387	-43.65	0.545
AJ01	01	A	AJ	1	2030	3	13:22:42	13.3783	32.117	13:28:26	13.4739	50.798	82.915	AJ01A	0.676635	342.377	343.053	2297	75614.1	1899	-65.41	375000	750000	6011	60159672000	3144	3429840	-74642800000	0.949	3424034	74642800000	-39.4	3425040	16991398875	-43.73	0.1865
AJ01	01	A	AJ	1	2030	3	13:22:42	13.3783	32.117	13:28:26	13.4739	50.798	82.915	AJ01A	2.5155	344.023	346.539	4780	-48774.7	3450	-73.01	8062500	13125000	4124	73706168000	5660	3440827	-82174704000	2209	3465106	82174704000	-42.37	3453387	7035560348	-45.69	0.5228
AJ01	01	A	AJ	1	2030	3	13:22:42	13.3783	32.117	13:28:26	13.4739	50.798	82.915	AJ01A	2.20267	346.784	348.987	5549	-19018.6	5053	-57.9	6750000	11625000	18652	364864800000	5739	3488960	-307287968000	2396	3488439	364864800000	-30.54	3470373	40078902886	-31.15	0.1139
AJ01	01	A	AJ	1	2030	3	13:22:42	13.3783	32.117	13:28:26	13.4739	50.798	82.915	AJ01A	1.232	349.235	350.467	4371	-54480	3541	-65.75	7312500	13312500	8281	131998176000	5726	3494507	-152747280000	1223	3494511	152747280000	-32.63	3497093	16178466920	-41.55	0.3839
AJ01	01	A	AJ	1	2030	3	13:22:42	13.3783	32.117	13:28:26	13.4739	50.798	82.915	AJ01A	0.112773	350.776	350.889	3129	-496059	2562	-70.49	375000	6750000	-6771	26638190000	4512	3508400	-63688856000	1171	3508262	63688856000	-43.67	3508400	9556590966	-56.51	0.5714
AJ01	01	A	AJ	1	2030	3	13:22:42	13.3783	32.117	13:28:26	13.4739	50.798	82.915	AJ01A	0.744	351.139	351.883	4852	26609.8	2144	-64.02	5625000	12750000	7834	417915808000	5737	3513520	-457092000000	1295	3513515	457092000000	-28.44	3513520	19751011375	-42.01	0.2867
AJ01	01	A	AJ	1	2030	3	13:22:42	13.3783	32.117	13:28:26	13.4739	50.798	82.915	AJ01A	0.28	352.2	352.48	3661	167016	2692	-70.35	562500	6937500	-2709	42344368000	5339	3524053	-62182620000	1168	3524221	62182620000	-45.32	3524053	9531103724	-52.58	0.7333
AJ01	01	A	AJ	1	2030	3	13:22:42	13.3783	32.117	13:28:26	13.4739	50.798	82.915	AJ01A	0.194667	352.672	352.867	2439	66928.7	2000	-72.41	375000	750000	-6327	22728606000	3558	3528320	-30457612000	0.784	3527084	30457612000	-47.71	3528320	7600763616	-56.13	0.8219
AJ01	01	C	AJ	1	2030	3	13:22:42	13.3783	32.117	13:28:26	13.4739	50.798	82.915	AJ01C	0.245333	353.389	353.635	2466	79326.8	2187	-75.62	375000	937500	-8548	16885074000	3004	3534107	-15238658000	1434	3534342	16885074000	-50.66	3534107	5234245042	-58.36	0.087
AJ01	01	C	AJ	1	2030	3	13:22:42	13.3783	32.117	13:28:26	13.4739	50.798	82.915	AJ01C	0.314667	358.475	358.789	4453	52865.9	2587	-66.76	1875000	9562500	1382	175217456000	5633	3586853	-168582832000	1554	3586832	175217456000	-38.28	3586853	14532278123	-48.41	0.6695
AJ01	01	C	AJ	1	2030	3	13:22:42	13.3783	32.117	13:28:26	13.4739	50.798	82.915	AJ01C	0.482667	359.341	359.824	5799	-54305.9	4206	-62.57	6187500	12937500	7415	265255040000	5489	3596053	-205843440000	1577	3596090	265255040000	-35.3	3596053	23313597203	-42.45	0.547
AJ01	01	C	AJ	1	2030	3	13:22:42	13.3783	32.117	13:28:26	13.4739	50.798	82.915	AJ01C	1.16828	360.08	361.248	5658	-45613	4468	-66.71	7125000	12562500	7103	220001072000	5441	3612027	-215739856000	1350	3612018	220001072000	-37.24	3603200	14537562273	-42.71	0.2055
AJ01	01	C	AJ	1	2030	3	13:22:42	13.3783	32.117	13:28:26	13.4739	50.798	82.915	AJ01C	0.315763	361.331	361.647	5718	-6684.9	4188	-69.82	9000000	12937500	-1712	76620600000	5608	3613600	-77949648000	1448	3615752	77949648000	-46.76	3613600	10169754817	-51.5	0.0855
AJ01	01	C	AJ	1	2030	3	13:22:42	13.3783	32.117	13:28:26	13.4739	50.798	82.915	AJ01C	1.77053	361.963	363.734	4751	-30876.6	3540	-71.88	6937500	11625000	3730	68139480000	5411	3620907	-84873160000	2393	3636507	84873160000	-44.94	3623440	8028226079	-46.07	0.2142
AJ01	01	C	AJ	1	2030	3	13:22:42	13.3783	32.117	13:28:26	13.4739	50.798	82.915	AJ01C	0.389333	364	364.389	2510	165550	1978	-68.07	375000	750000	0.99	66034016000	4457	3640400	-71308776000	1254	3641649	71308776000	-41.11	3640400	12488414611	-48.81	0.1027
AJ01	01	C	AJ	1	2030	3	13:22:42	13.3783	32.117	13:28:26	13.4739	50.798	82.915	AJ01C	0.368	364.731	365.099	2196	39439	1903	-67.96	375000	750000	0.853	53917084000	2361	3647467	-48837268000	1311	3647466	53917084000	-41.03	3649680	12524263285	-49.03	0.6449
AJ01	01	C	AJ	1	2030	3	13:22:42	13.3783	32.117	13:28:26	13.4739	50.798	82.915	AJ01C	2.85066	366.76	369.611	3995	-34666.4	3371	-71.21	6000000	12000000	6463	85414904000	5623	3686373	-92105896000	2118	3695212	92105896000	-37.08	3668347	8610982533	-43.39	0.0253
AJ01	01	C	AJ	1	2030	3	13:22:42	13.3783	32.117	13:28:26	13.4739	50.798	82.915	AJ01C	0.419655	369.874	370.293	3958	96199.9	3577	-67.79	6187500	14250000	1587	52541752000	5128	3701547	-70691864000	1007	3701849	70691864000	-39.08	3700960	12795136925	-48.27	0.5287
AJ01	01	C	AJ	1	2030	3	13:22:42	13.3783	32.117	13:28:26	13.4739	50.798	82.915	AJ01C	0.464	370.461	370.925	4694	-62910.6	3809	-37.63	2062500	7875000	32190	2147483648000	5224	3707467	-2034753664000	1874	3705391	2147483648000	-11.34	3707467	414428231162	-17.62	0.6149
AJ01	01	C	AJ	1	2030	3	13:22:42	13.3783	32.117	13:28:26	13.4739	50.798	82.915	AJ01C	1.12533	371.101	372.227	4879	-236131	4095	-36	2062500	8250000	37653	2147483648000	5259	3711947	-2147483648000	1109	3711642	2147483648000	-9.74	3711947	497069107441	-12.2	0.0829
AJ01	01	C	AJ	1	2030	3	13:22:42	13.3783	32.117	13:28:26	13.4739	50.798	82.915	AJ01C	1.37583	372.679	374.055	4895	-77056.2	3931	-40.91	2437500	8250000	33603	2147483648000	4126	3737600	-2147483648000	2731	3735554	2147483648000	-13.9	3737600	281808584992	-16.25	0.7864
AJ01	01	C	AJ	1	2030	3	13:22:42	13.3783	32.117	13:28:26	13.4739	50.798	82.915	AJ01C	2.41553	374.483	376.899	3744	-27940.7	3615	-42.63	750000	7312500	34331	1230758528000	5123	3765627	-1258878592000	1629	3765438	1258878592000	-14.9	3748747	232122076210	-15.49	0.1613
AJ01	01	C	AJ	1	2030	3	13:22:42	13.3783	32.117	13:28:26	13.4739	50.798	82.915	AJ01C	2.78632	377.19	379.976	3806	650.6	3737	-45.58	562500	7687500	32000	1081636736000	4597	3794507	-1124719104000	2716	3794699	1124719104000	-16.7	3799573	165594814382	-17.81	0.9933
AJ01	01	C	AJ	1	2030	3	13:22:42	13.3783	32.117	13:28:26	13.4739	50.798	82.915	AJ01C	2.46191	380.325	382.787	3992	39129.8	3802	-47.53	1312500	8062500	29510	1047989312000	5193	3824320	-943354240000	1785	3825049	1047989312000	-18.56	3824320	130976229485	-20.38	0.8559
AJ01	01	C	AJ	1	2030	3	13:22:42	13.3783	32.117	13:28:26	13.4739	50.798	82.915	AJ01C	2.52915	383.122	385.651	3834	-4699.3	3836	-44.91	937500	7875000	32246	1421174528000	4970	3853680	-1166516224000	1904	3855451	1421174528000	-15.22	3848613	179342337744	-17.54	0.6878
AJ01	01	C	AJ	1	2030	3	13:22:42	13.3783	32.117	13:28:26	13.4739	50.798	82.915	AJ01C	1.42843	385.933	387.362	4573	-27108.1	4049	-42	3000000	7687500	32678	2147483648000	4626	3872133	-2147483648000	3374	3871703	2147483648000	-11.13	3872133	246245319282	-17.26	0.8972
AJ01	01	C	AJ	1	2030	3	13:22:42	13.3783	32.117	13:28:26	13.4739	50.798	82.915	AJ01C	0.320799	387.61	387.931	4335	-115045	3779	-42.07	1500000	8062500	26147	1886310784000	4789	3878347	-2084200320000	1929	3878522	2084200320000	-14.45	3877787	247827113504	-23.69	0.525
AJ01	01	C	AJ	1	2030	3	13:22:42	13.3783	32.117	13:28:26	13.4739	50.798	82.915	AJ01C	0.496	388.12	388.616	4856	-286382	3909	-38.45	1875000	8250000	31654	2147483648000	5421	3881653	-2147483648000	2313	3881858	2147483648000	-12.63	3881653	376241139743	-18.17	0.0914
AJ01	01	C	AJ	1	2030	3	13:22:42	13.3783	32.117	13:28:26	13.4739	50.798	82.915	AJ01C	0.690667	388.883	389.573	4460	-61508.1	3731	-42.05	1500000	8062500	29489	2147483648000	5172	3894373	-1978961536000	1921	3894097	2147483648000	-14.47	3894373	247994359816	-20.36	0.8031
AJ01	01	C	AJ	1	2030	3	13:22:42	13.3783	32.117	13:28:26	13.4739	50.798	82.915	AJ01C	1.02133	389.875	390.896	4340	3034.3	3872	-38.94	2812500	7875000	34291	2041416576000	5173	3904507	-1598992896000	2173	3906284	2041416576000	-13.31	3904507	356892356308	-15.5	0.564
AJ01	01	C	AJ	1	2030	3	13:22:42	13.3783	32.117	13:28:26	13.4739	50.798	82.915	AJ01C	2.85067	391.152	394.003	4716	-22197.8	4069	-43.75	3187500	7875000	33934	1773908864000	5243	3924880	-1441922176000	2927	3928574	1773908864000	-17.82	3915547	204798487865	-15.86	0.1413
AJ01	01	C	AJ	1	2030	3	13:22:42	13.3783	32.117	13:28:26	13.4739	50.798	82.915	AJ01C	1.50133	394.296	395.797	4167	-25987.2	3801	-41.09	3000000	7500000	33806	2085008640000	5087	3956533	-1855735552000	3098	3956846	2085008640000	-13.86	3948027	277567801116	-16.01	0.3375
AJ01	01	C	AJ	1	2030	3	13:22:42	13.3783	32.117	13:28:26	13.4739	50.798	82.915	AJ01C	0.973333	396.008	396.981	5024	22056.7	4234	-42.06	2437500	7875000	30964	2091350144000	5542	3962080	-2147483648000	2010	3965394	2147483648000	-14.9	3962080	249505900829	-18.81	0.2055
AJ01	01	C	AJ	1	2030	3	13:22:42	13.3783	32.117	13:28:26	13.4739	50.798	82.915	AJ01C	0.338667	397.304	397.643	4415	-14487.3	3725	-46.29	937500	6937500	22164	1613262848000	5184	3975653	-1322737536000	1656	3975737	1613262848000	-17.16	3975653	152867438743	-27.65	0.7717
AJ01	01	C	AJ	1	2030	3	13:22:42	13.3783	32.117	13:28:26	13.4739	50.798	82.915	AJ01C	0.168	398.168	398.336	4528	-37720.8	4046	-51.56	1125000	5062500	13889	845453184000	4989	3981947	-864465216000	2625	3981931	864465216000	-25.12	3981947	85468138370	-35.75	0.1587
AJ01	01	C	AJ	1	2030	3	13:22:42	13.3783	32.117	13:28:26	13.4739	50.798	82.915	AJ01C	0.288	398.435	398.723	4972	89786.1	4239	-43.71	2437500	7875000	24049	1605663488000	5340	3986267	-1591720448000	2408	3985927	1605663488000	-19.28	3986267	206343200707	-25.75	0.6667
AJ01	01	C	AJ	1	2030	3	13:22:42	13.3783	32.117	13:28:26	13.4739	50.798	82.915	AJ01C	0.490667	398.907	399.397	4340	-143671	3967	-45.2	1500000	4875000	24855	1383689728000	5071	3991147	-1541942656000	1938	3991016	1541942656000	-17.5	3991147	172512518582	-24.99	0.4239
AJ01	01	C	AJ	1	2030	3	13:22:42	13.3783	32.117	13:28:26	13.4739	50.798	82.915	AJ01C	0.866667	399.437	400.304	5386	-78328.7	4526	-41.49	2625000	7125000	31034	2147483648000	5549	4001013	-1878808320000	2863	3999840	2147483648000	-17.87	4001013	266484764669	-18.75	0.7662
AJ01	01	C	AJ	1	2030	3	13:22:42	13.3783	32.117	13:28:26	13.4739	50.798	82.915	AJ01C	0.456	400.603	401.059	4658	62162.7	3934	-52.09	1687500	6562500	17649	760080320000	5296	4008560	-560193536000	2013	4009532	760080320000	-23.64	4008560	77523712508	-32.26	0.5556
AJ01	01	C	AJ	1	2030	3	13:22:42	13.3783	32.117	13:28:26	13.4739	50.798	82.915	AJ01C	0.752	401.139	401.891	4976	-26927.3	4148	-49.95	4125000	7500000	21958	927344000000	5691	4014640	-736436992000	1929	4018577	927344000000	-26.16	4014640	98856401273	-27.98	0.4326
AJ01	01	C	AJ	1	2030	3	13:22:42	13.3783	32.117	13:28:26	13.4739	50.798	82.915	AJ01C	0.775288	401.944	402.719	5339	-12113.2	3614	-53.92	4125000	8625000	18106	814040768000	5384	4021360	-719673920000	1220	4022053	814040768000	-28.48	4021360	62548149157	-31.82	0.2483
AJ01	01	C	AJ	1	2030	3	13:22:42	13.3783	32.117	13:28:26	13.4739	50.798	82.915	AJ01C	0.344646	403.04	403.385	2258	10289.1	1939	-65.73	187500	937500	2791	69676520000	2992	4031787	-48239156000	1154	4031429	69676520000	-39.01	4031787	16241546052	-47.05	0.4031
AJ01	01	A	AJ	1	2030	3	13:22:42	13.3783	32.117	13:28:26	13.4739	50.798	82.915	AJ01A	0.259377	322.816	323.075	2329	164194	2158	-73.65	187500	562500	-6397	28647252000	3844	3230427	-33811372000	1270	3230432	33811372000	-45.74	3230427	6600634304	-56.11	0.875
AJ01	01	A	AJ	1	2030	3	13:22:42	13.3783	32.117	13:28:26	13.4739	50.798	82.915	AJ01A	0.45109	343.268	343.719	2227	41031.8	1933	-67.35	375000	750000	2317	38562860000	2892	3432987	-55369164000	1395	3432988	55369164000	-41.04	3434293	13358540235	-47.58	0.3571
AJ01	01	C	AJ	1	2030	3	13:22:42	13.3783	32.117	13:28:26	13.4739	50.798	82.915	AJ01C	0.101495	353.99	354.091	2865	31268.3	3244	-83.21	187500	1687500	-20024	9415207000	5789	3540507	-9981789000	1451	3540514	9981789000	-54.5	3540507	2140285437	-69.97	0.5946
AJ01	01	C	AJ	1	2030	3	13:22:42	13.3783	32.117	13:28:26	13.4739	50.798	82.915	AJ01C	0.0820213	354.528	354.61	4737	-237563	3458	-78.65	5625000	7687500	-16491	27293534000	5345	3545653	-24146924000	1595	3545332	27293534000	-54.68	3545653	3645169574	-66.27	0.4483
AJ01	01	C	AJ	1	2030	3	13:22:42	13.3783	32.117	13:28:26	13.4739	50.798	82.915	AJ01C	0.101495	354.937	355.039	3682	-62100	3087	-72.96	562500	6187500	-9771	33316336000	4817	3549893	-45387776000	1703	3549838	45387776000	-46.4	3549893	7051602656	-59.61	0.5135
AJ01	01	C	AJ	1	2030	3	13:22:42	13.3783	32.117	13:28:26	13.4739	50.798	82.915	AJ01C	0.473645	355.253	355.727	2835	16706	2737	-75.37	187500	1312500	-5481	28786376000	4786	3553093	-34747408000	1120	3556435	34747408000	-43.92	3553093	5338607594	-55.34	0.1186
AJ01	01	C	AJ	1	2030	3	13:22:42	13.3783	32.117	13:28:26	13.4739	50.798	82.915	AJ01C	0.101495	355.986	356.088	3061	-172454	3426	-74.18	187500	5250000	-10996	20888486000	5751	3560000	-29668276000	1582	3560094	29668276000	-48.48	3560000	6109211215	-60.85	0.1351
AJ01	01	C	AJ	1	2030	3	13:22:42	13.3783	32.117	13:28:26	13.4739	50.798	82.915	AJ01C	0.070744	356.524	356.595	2209	-140742	2971	-73.53	187500	750000	-11829	26056682000	5911	3565440	-28703864000	1191	3565531	28703864000	-46.13	3565440	6890299109	-61.38	0.2692
AJ01	01	C	AJ	1	2030	3	13:22:42	13.3783	32.117	13:28:26	13.4739	50.798	82.915	AJ01C	0.349595	357.035	357.384	2672	-11327.5	2297	-73.62	375000	937500	-5061	37855396000	5660	3571440	-41774848000	1049	3571300	41774848000	-42.74	3571440	6551106724	-54.88	0.3077
AJ01	01	C	AJ	1	2030	3	13:22:42	13.3783	32.117	13:28:26	13.4739	50.798	82.915	AJ01C	1.11645	365.429	366.546	2720	-10173.5	2361	-72.87	375000	750000	0.736	41625960000	5252	3654720	-51394012000	1083	3654726	51394012000	-41.18	3663440	7128166283	-49.1	0.8206
AJ02	02	A	AJ	1	1705	3	13:46:53	13.7814	35.733	13:52:41	13.8781	29.747	65.48	AJ02A	0.811963	406.418	407.23	5011	9867.9	3500	-64.04	1312500	10875000	8185	179799200000	5478	4069893	-153454528000	1218	4070875	179799200000	-38.15	4068533	19807088928	-41.61	0.5362
AJ02	02	A	AJ	1	1705	3	13:46:53	13.7814	35.733	13:52:41	13.8781	29.747	65.48	AJ02A	1.13354	409.722	410.856	4733	-17700.7	3961	-46.67	1312500	4687500	27008	2147483648000	5432	4104747	-2025499264000	1646	4104733	2147483648000	-15.94	4105840	145708758267	-22.82	0.76
AJ02	02	A	AJ	1	1705	3	13:46:53	13.7814	35.733	13:52:41	13.8781	29.747	65.48	AJ02A	2.632	411.16	413.792	5023	13345.3	4231	-47.53	1687500	6000000	29807	2147483648000	5197	4121707	-1982722560000	2661	4118896	2147483648000	-17.44	4113973	132343788772	-20	0.0902
AJ02	02	A	AJ	1	1705	3	13:46:53	13.7814	35.733	13:52:41	13.8781	29.747	65.48	AJ02A	3.27467	414.021	417.296	4676	-16457.7	4236	-47.15	1687500	4687500	31130	1513210112000	5177	4153733	-1126531456000	2933	4150635	1513210112000	-19.78	4172853	137804131566	-18.7	0.9967
AJ02	02	A	AJ	1	1705	3	13:46:53	13.7814	35.733	13:52:41	13.8781	29.747	65.48	AJ02A	2.8902	417.539	420.429	4726	-18646.1	4145	-47.04	1500000	4875000	30695	1439260032000	5715	4181547	-1097472640000	2084	4176390	1439260032000	-20.24	4181547	139863062180	-19.12	0.2133
AJ02	02	A	AJ	1	1705	3	13:46:53	13.7814	35.733	13:52:41	13.8781	29.747	65.48	AJ02A	1.139	420.553	421.692	4967	-14756.5	4247	-47.64	1875000	5250000	26053	2021309696000	5671	4210933	-1527319808000	2074	4209962	2021309696000	-20.59	4210933	131435079335	-23.7	0.4742
AJ02	02	A	AJ	1	1705	3	13:46:53	13.7814	35.733	13:52:41	13.8781	29.747	65.48	AJ02A	1.80009	421.963	423.763	4732	-23934.9	4324	-48.97	1312500	5437500	26715	1505143680000	5130	4236000	-1078332928000	2980	4235206	1505143680000	-23.26	4225067	112440260513	-23.07	0.3022
AJ02	02	A	AJ	1	1705	3	13:46:53	13.7814	35.733	13:52:41	13.8781	29.747	65.48	AJ02A	2.46133	424.024	426.485	4809	-11854.1	4163	-48.04	2062500	5062500	28996	1585320960000	5478	4248427	-1086770176000	2441	4254928	1585320960000	-21.09	4248427	123544526727	-20.89	0.3319
AJ02	02	A	AJ	1	1705	3	13:46:53	13.7814	35.733	13:52:41	13.8781	29.747	65.48	AJ02A	2.07987	426.744	428.824	4946	-39757.7	4238	-51.21	1687500	5437500	25097	1223766528000	5425	4282347	-879762176000	2548	4274861	1223766528000	-24.3	4282347	86427778309	-24.73	0.7163
AJ02	02	A	AJ	1	1705	3	13:46:53	13.7814	35.733	13:52:41	13.8781	29.747	65.48	AJ02A	1.55551	429.047	430.603	5120	-20569.5	4252	-51.84	2062500	5812500	23208	1310646912000	5397	4305413	-734661248000	2631	4303299	1310646912000	-25.54	4303227	80197955343	-26.64	0.8199
AJ02	02	A	AJ	1	1705	3	13:46:53	13.7814	35.733	13:52:41	13.8781	29.747	65.48	AJ02A	1.73514	430.852	432.587	5168	-9579.3	4196	-50.72	2625000	6000000	24802	1371528704000	5519	4324613	-956063680000	2843	4325139	1371528704000	-24.61	4324613	91333403370	-25.03	0.9277
AJ02	02	A	AJ	1	1705	3	13:46:53	13.7814	35.733	13:52:41	13.8781	29.747	65.48	AJ02A	1.90562	432.825	434.731	5143	-18581.9	4172	-50.47	2812500	6000000	25458	1286160384000	5300	4340640	-976915072000	2296	4345009	1286160384000	-24.56	4340640	93697293998	-24.4	0.6499
AJ02	02	A	AJ	1	1705	3	13:46:53	13.7814	35.733	13:52:41	13.8781	29.747	65.48	AJ02A	0.952	435.003	435.955	5203	-34507.7	3863	-51.96	2812500	7875000	20965	1309167744000	5503	4358400	-954277120000	1374	4358392	1309167744000	-25.69	4358400	79367641614	-28.86	0.8796
AJ02	02	A	AJ	1	1705	3	13:46:53	13.7814	35.733	13:52:41	13.8781	29.747	65.48	AJ02A	0.661333	436.059	436.72	5452	-38089	3359	-56.77	3000000	9937500	14580	875426176000	5661	4362080	-755795136000	1368	4365540	875426176000	-27.24	4363067	45558082928	-35.26	0.375
AJ02	02	A	AJ	1	1705	3	13:46:53	13.7814	35.733	13:52:41	13.8781	29.747	65.48	AJ02A	1.7367	436.817	438.554	4016	-2597.3	3775	-53.67	750000	3375000	21854	500671360000	5457	4378027	-508281472000	1655	4378025	508281472000	-26.69	4380373	64339325042	-28.07	0.7031
AJ02	02	A	AJ	1	1705	3	13:46:53	13.7814	35.733	13:52:41	13.8781	29.747	65.48	AJ02A	0.169159	438.73	438.899	3298	5405.5	2775	-68.21	750000	1500000	-2758	65930356000	4671	4388053	-100858968000	1297	4387675	100858968000	-40.56	4388053	12351485612	-52.52	0.4444
AJ02	02	C	AJ	1	1705	3	13:46:53	13.7814	35.733	13:52:41	13.8781	29.747	65.48	AJ02C	0.392	443.221	443.613	2608	-49375	2247	-70.51	375000	750000	-1419	34015648000	4648	4433440	-43148216000	1428	4433435	43148216000	-43.74	4433440	9326611120	-51.31	0.3129
AJ02	02	C	AJ	1	1705	3	13:46:53	13.7814	35.733	13:52:41	13.8781	29.747	65.48	AJ02C	1.08262	443.771	444.854	4153	-7589.3	3602	-56.18	937500	8250000	17292	560497088000	5458	4446453	-458166880000	1114	4446463	560497088000	-23.83	4439280	49099440777	-32.47	0.1432
AJ02	02	C	AJ	1	1705	3	13:46:53	13.7814	35.733	13:52:41	13.8781	29.747	65.48	AJ02C	0.496	444.936	445.432	4080	16233.6	3724	-50.29	750000	4312500	19818	640779584000	4984	4453467	-420265216000	2143	4453231	640779584000	-24.29	4453467	95769348116	-30.06	0.828
AJ02	02	C	AJ	1	1705	3	13:46:53	13.7814	35.733	13:52:41	13.8781	29.747	65.48	AJ02C	0.322667	446.061	446.384	3686	110284	3465	-58.8	562500	4500000	9446	345099008000	4438	4463520	-306908416000	2252	4463558	345099008000	-29.75	4463520	36318803678	-40.35	0.9008
AJ02	02	C	AJ	1	1705	3	13:46:53	13.7814	35.733	13:52:41	13.8781	29.747	65.48	AJ02C	0.682667	446.539	447.221	3768	-3183.2	3286	-57.23	562500	7687500	14260	280430304000	4861	4467307	-290074464000	1667	4471204	290074464000	-29.76	4468213	43332146303	-35.56	0.4141
AJ02	02	C	AJ	1	1705	3	13:46:53	13.7814	35.733	13:52:41	13.8781	29.747	65.48	AJ02C	0.314667	447.456	447.771	2473	157863	1988	-68.1	375000	937500	0.041	41265128000	3571	4474880	-41088508000	1315	4474795	41265128000	-43.53	4474613	12477325235	-49.74	0.0169
AJ02	02	C	AJ	1	1705	3	13:46:53	13.7814	35.733	13:52:41	13.8781	29.747	65.48	AJ02C	1.0884	451.89	452.979	3672	-48835.7	3559	-55.04	562500	3000000	18468	593936128000	5245	4527387	-528557664000	1411	4527610	593936128000	-21.35	4527387	56045173670	-31.3	0.7794
AJ02	02	C	AJ	1	1705	3	13:46:53	13.7814	35.733	13:52:41	13.8781	29.747	65.48	AJ02C	0.631526	453.672	454.304	3048	34826.4	3233	-48.89	187500	2437500	22222	773498432000	5040	4538560	-717380032000	1633	4538679	773498432000	-19.62	4538560	112488269352	-27.61	0.2894
AJ02	02	C	AJ	1	1705	3	13:46:53	13.7814	35.733	13:52:41	13.8781	29.747	65.48	AJ02C	0.620249	454.529	455.149	4853	-65344.3	4093	-59.6	1312500	10500000	11463	347601600000	5441	4549547	-250354016000	1505	4549419	347601600000	-29	4551440	32692800985	-38.42	0.9914
AJ02	02	C	AJ	1	1705	3	13:46:53	13.7814	35.733	13:52:41	13.8781	29.747	65.48	AJ02C	0.533333	455.237	455.771	4642	-89951.2	3407	-56.62	1125000	7125000	13802	513743776000	4662	4555973	-378630784000	1315	4555974	513743776000	-28.73	4554000	46903338974	-35.94	0.305
AJ02	02	C	AJ	1	1705	3	13:46:53	13.7814	35.733	13:52:41	13.8781	29.747	65.48	AJ02C	0.861333	455.96	456.821	3920	-15082.5	3344	-43.2	750000	6562500	29295	1206614144000	4714	4562853	-889618560000	1827	4564216	1206614144000	-16.31	4563280	217352563134	-20.54	0.4272
AJ02	02	C	AJ	1	1705	3	13:46:53	13.7814	35.733	13:52:41	13.8781	29.747	65.48	AJ02C	0.69919	457.924	458.623	3486	18791.2	3402	-50.76	375000	3937500	20805	560625984000	5008	4585867	-550828352000	1708	4585930	560625984000	-21.42	4582507	91388368919	-28.97	0.4674
AJ02	02	C	AJ	1	1705	3	13:46:53	13.7814	35.733	13:52:41	13.8781	29.747	65.48	AJ02C	0.928	458.819	459.747	4577	-64439.9	4027	-40.03	3000000	4875000	32784	2143180800000	5153	4593813	-1572594176000	2315	4595284	2143180800000	-15.32	4593813	312569053096	-17.06	0.6063
AJ02	02	C	AJ	1	1705	3	13:46:53	13.7814	35.733	13:52:41	13.8781	29.747	65.48	AJ02C	1.552	459.957	461.509	5122	-11796.9	4224	-41.79	3000000	7312500	33251	1679635328000	5147	4600560	-1562862208000	2928	4600511	1679635328000	-12.74	4610613	255194689546	-16.59	0.7113
AJ02	02	C	AJ	1	1705	3	13:46:53	13.7814	35.733	13:52:41	13.8781	29.747	65.48	AJ02C	0.984931	461.765	462.75	4710	-34168.6	4153	-41.6	2062500	5437500	31464	1596105728000	5268	4621947	-1314122368000	2736	4622614	1596105728000	-16.34	4618027	259283532623	-18.43	0.0379
AJ02	02	C	AJ	1	1705	3	13:46:53	13.7814	35.733	13:52:41	13.8781	29.747	65.48	AJ02C	2.25352	462.976	465.229	5409	31770.4	4407	-52.21	3187500	7500000	24451	896115840000	5607	4647307	-590475008000	3255	4644921	896115840000	-28.66	4647307	77127180958	-25.37	0.7787
AJ02	02	C	AJ	1	1705	3	13:46:53	13.7814	35.733	13:52:41	13.8781	29.747	65.48	AJ02C	0.52	465.483	466.003	2305	27325.1	1918	-67.7	375000	750000	2605	39224760000	2748	4657120	-39284280000	1298	4654902	39284280000	-43.15	4655493	12957012591	-47.23	0.1282
AJ02	02	C	AJ	1	1705	3	13:46:53	13.7814	35.733	13:52:41	13.8781	29.747	65.48	AJ02C	0.461333	467.917	468.379	2053	59845.1	1785	-67.39	187500	562500	2400	39798468000	2688	4680880	-31759092000	1200	4681308	39798468000	-41.45	4680880	13430183953	-47.44	0.3699
AJ02	02	A	AJ	1	1705	3	13:46:53	13.7814	35.733	13:52:41	13.8781	29.747	65.48	AJ02A	0.191713	404.546	404.738	4210	37867.9	3249	-74.7	2625000	4687500	-8738	24564706000	4592	4046133	-29593150000	1286	4046072	29593150000	-48.84	4046987	5770137813	-58.59	0.8028
AJ02	02	A	AJ	1	1705	3	13:46:53	13.7814	35.733	13:52:41	13.8781	29.747	65.48	AJ02A	0.800685	405.121	405.922	4481	-31180.4	3455	-75.93	1687500	6750000	-3769	36417828000	5438	4051867	-36587272000	1591	4054918	36587272000	-46.47	4057013	5044472248	-53.55	0.7258
AJ02	02	A	AJ	1	1705	3	13:46:53	13.7814	35.733	13:52:41	13.8781	29.747	65.48	AJ02A	0.225545	406.091	406.317	2661	53621.4	2521	-72.51	562500	937500	-5885	23614482000	5106	4061680	-24607200000	1385	4061678	24607200000	-45.62	4061680	7418060917	-55.7	0.3373
AJ02	02	A	AJ	1	1705	3	13:46:53	13.7814	35.733	13:52:41	13.8781	29.747	65.48	AJ02A	0.69919	407.332	408.031	5482	20183.9	3886	-66.89	8250000	12937500	4676	112559368000	5708	4073867	-129017424000	1192	4074441	129017424000	-40.24	4074747	14058100912	-45.23	0.2031
AJ02	02	A	AJ	1	1705	3	13:46:53	13.7814	35.733	13:52:41	13.8781	29.747	65.48	AJ02A	0.338318	408.099	408.437	4317	-17161.5	3442	-67.86	3750000	5625000	0.567	92460080000	5095	4081307	-89661600000	1623	4082805	92460080000	-43.88	4081173	12689956946	-49.28	0.0556
AJ02	02	A	AJ	1	1705	3	13:46:53	13.7814	35.733	13:52:41	13.8781	29.747	65.48	AJ02A	0.236822	439.159	439.395	3158	-91967.8	2525	-69.62	562500	3562500	-2740	44805484000	4055	4392000	-57811436000	1596	4391763	57811436000	-45.25	4392000	10336887041	-52.61	0.1705
AJ02	02	C	AJ	1	1705	3	13:46:53	13.7814	35.733	13:52:41	13.8781	29.747	65.48	AJ02C	0.566943	439.982	440.549	3355	-82841.8	2762	-76.4	375000	3375000	-5749	25328928000	4959	4403867	-48566836000	1057	4403932	48566836000	-46.71	4403867	4781677751	-55.51	0.7156
AJ02	02	C	AJ	1	1705	3	13:46:53	13.7814	35.733	13:52:41	13.8781	29.747	65.48	AJ02C	0.180436	440.692	440.873	2457	61918.9	2200	-72.19	375000	750000	-6476	36930828000	4470	4407520	-33736028000	1413	4407418	36930828000	-45.31	4407520	7745057773	-56.29	0.3284
AJ02	02	C	AJ	1	1705	3	13:46:53	13.7814	35.733	13:52:41	13.8781	29.747	65.48	AJ02C	0.12405	441.143	441.267	2601	-51741.3	2308	-72.6	375000	937500	-8494	24135518000	4322	4412027	-32613466000	1136	4411739	32613466000	-46.93	4412027	7366228550	-58.36	0.4783
AJ02	02	C	AJ	1	1705	3	13:46:53	13.7814	35.733	13:52:41	13.8781	29.747	65.48	AJ02C	0.270654	445.62	445.891	4275	-244574	3010	-67.33	3375000	10687500	0.143	91291552000	5161	4457120	-69637552000	1568	4458463	91291552000	-44.62	4457120	13525591140	-49.69	0.3366
AJ02	02	C	AJ	1	1705	3	13:46:53	13.7814	35.733	13:52:41	13.8781	29.747	65.48	AJ02C	1.26613	448.022	449.289	3324	-22240.7	2895	-76.78	562500	4125000	-2630	30258482000	5685	4484560	-38466772000	1057	4485969	38466772000	-45.81	4484560	4532382030	-52.49	0.3418
AJ02	02	C	AJ	1	1705	3	13:46:53	13.7814	35.733	13:52:41	13.8781	29.747	65.48	AJ02C	2.06374	449.601	451.665	2819	-27746.6	3096	-73.25	375000	4875000	3022	50402976000	5097	4513360	-58786156000	1340	4513401	58786156000	-38.89	4510453	6833837352	-46.8	0.6999
AJ02	02	C	AJ	1	1705	3	13:46:53	13.7814	35.733	13:52:41	13.8781	29.747	65.48	AJ02C	0.112773	442.711	442.824	2423	72026.7	1994	-77.1	375000	937500	-13480	13290632000	3038	4427733	-21849132000	1260	4427724	21849132000	-50.54	4427733	4408455756	-63.23	0.561
AJ02	02	C	AJ	1	1705	3	13:46:53	13.7814	35.733	13:52:41	13.8781	29.747	65.48	AJ02C	0.349595	453.176	453.525	4345	-55395.6	3247	-56.09	750000	4312500	12503	456702304000	4812	4534640	-375872768000	1265	4534643	456702304000	-26.8	4534640	49171090126	-37.37	0.8244
AJ02	02	C	AJ	1	1705	3	13:46:53	13.7814	35.733	13:52:41	13.8781	29.747	65.48	AJ02C	0.541308	457.236	457.777	4569	33374.4	3467	-63.16	937500	5625000	7306	175353632000	4849	4576960	-194947088000	1670	4576960	194947088000	-34.05	4576960	21534737286	-42.64	0.8515
AJ02	02	C	AJ	1	1705	3	13:46:53	13.7814	35.733	13:52:41	13.8781	29.747	65.48	AJ02C	1.16156	466.343	467.505	2564	24602.9	2315	-71.07	187500	937500	2711	62927512000	5224	4669040	-45607672000	1075	4672334	62927512000	-41.19	4664187	8781729550	-47.12	0.0644
AJ03	03	A	AJ	1	1390	3	13:00:48	13.0133	36.442	13:06:30	13.1083	39.25	75.692	AJ03A	0.253333	469.637	469.891	5105	122841	4334	-53.2	5812500	8062500	14009	367816064000	5613	4698720	-478982528000	3174	4698426	478982528000	-31.04	4698720	66603275731	-36.13	0.9263
AJ03	03	A	AJ	1	1390	3	13:00:48	13.0133	36.442	13:06:30	13.1083	39.25	75.692	AJ03A	0.693333	470.045	470.739	3534	-69375.5	3793	-39.48	562500	4500000	32070	2059225984000	5459	4704400	-1808514304000	1842	4703354	2059225984000	-9.37	4702907	333818783535	-17.76	0.3538
AJ03	03	A	AJ	1	1390	3	13:00:48	13.0133	36.442	13:06:30	13.1083	39.25	75.692	AJ03A	0.770667	470.997	471.768	3270	-3106.8	4081	-45.48	375000	2437500	26526	949099264000	5528	4711947	-1019723392000	1565	4712036	1019723392000	-14.74	4716427	166576377562	-23.34	0.8374
AJ03	03	A	AJ	1	1390	3	13:00:48	13.0133	36.442	13:06:30	13.1083	39.25	75.692	AJ03A	0.145605	472.051	472.196	4628	542886	2898	-62.53	3187500	10125000	2259	217632512000	5340	4721947	-198616752000	1721	4721912	217632512000	-36.91	4721947	23438884379	-47.61	10000
AJ03	03	A	AJ	1	1390	3	13:00:48	13.0133	36.442	13:06:30	13.1083	39.25	75.692	AJ03A	0.678769	473.076	473.755	4963	2893.7	4025	-58.97	3750000	9937500	12483	320178880000	5421	4734827	-300782048000	1760	4734884	320178880000	-30.34	4734827	35595058575	-37.29	0.5984
AJ03	03	A	AJ	1	1390	3	13:00:48	13.0133	36.442	13:06:30	13.1083	39.25	75.692	AJ03A	0.762667	473.997	474.76	4953	-31524.3	3827	-45.92	2625000	6375000	26043	1738145024000	5150	4746240	-1083563392000	1058	4746246	1738145024000	-16.04	4740907	157933027237	-23.85	0.1224
AJ03	03	A	AJ	1	1390	3	13:00:48	13.0133	36.442	13:06:30	13.1083	39.25	75.692	AJ03A	0.592	474.971	475.563	5020	38941.1	4289	-41.87	1312500	8812500	29000	2147483648000	5385	4754800	-1791527168000	2199	4754732	2147483648000	-15.12	4754800	252223341213	-20.88	0.8604
AJ03	03	A	AJ	1	1390	3	13:00:48	13.0133	36.442	13:06:30	13.1083	39.25	75.692	AJ03A	1.53067	475.771	477.301	5213	-122932	4451	-41.31	2812500	8062500	33673	2147483648000	5095	4765147	-1992558976000	3373	4764553	2147483648000	-13.55	4765147	269609449204	-16.18	0.4861
AJ03	03	A	AJ	1	1390	3	13:00:48	13.0133	36.442	13:06:30	13.1083	39.25	75.692	AJ03A	0.957333	477.733	478.691	5490	25087.9	4382	-45.69	3375000	8250000	27257	2147483648000	5694	4778400	-1282055936000	1925	4783503	2147483648000	-19.69	4785680	164090315501	-22.53	0.8719
AJ03	03	A	AJ	1	1390	3	13:00:48	13.0133	36.442	13:06:30	13.1083	39.25	75.692	AJ03A	0.866667	479.048	479.915	5246	43893.1	4197	-43.9	2250000	7687500	28604	2147483648000	5469	4797840	-1616552832000	1651	4797747	2147483648000	-18.64	4797840	200779858224	-21.21	0.8488
AJ03	03	A	AJ	1	1390	3	13:00:48	13.0133	36.442	13:06:30	13.1083	39.25	75.692	AJ03A	0.272	480.256	480.528	4581	-87744.7	3888	-61.39	3000000	5625000	6121	234784544000	5022	4802853	-211187664000	2843	4804864	234784544000	-37.9	4804453	26986982916	-43.67	0.6961
AJ03	03	A	AJ	1	1390	3	13:00:48	13.0133	36.442	13:06:30	13.1083	39.25	75.692	AJ03A	2.36267	481.013	483.376	4885	-11777.3	4049	-50.87	2062500	5812500	25993	765504704000	5298	4818667	-516950720000	2618	4821886	765504704000	-22.66	4813947	90120911461	-23.81	0.1614
AJ03	03	A	AJ	1	1390	3	13:00:48	13.0133	36.442	13:06:30	13.1083	39.25	75.692	AJ03A	0.349595	483.718	484.067	2487	-78612.5	2157	-64.47	375000	750000	4091	70981832000	3008	4838000	-58666456000	1389	4838543	70981832000	-40.25	4838000	18720962910	-45.76	0.2308
AJ03	03	A	AJ	1	1390	3	13:00:48	13.0133	36.442	13:06:30	13.1083	39.25	75.692	AJ03A	2.314	484.315	486.629	4796	-18800	3808	-63.54	1312500	4687500	13234	204020688000	5068	4863947	-237516272000	2435	4865713	237516272000	-35.49	4846187	20977641346	-36.56	0.1303
AJ03	03	A	AJ	1	1390	3	13:00:48	13.0133	36.442	13:06:30	13.1083	39.25	75.692	AJ03A	0.32383	486.807	487.131	2606	-8336	2425	-62.03	562500	750000	6220	74469640000	3785	4869520	-94706976000	1391	4869526	94706976000	-38.86	4869520	24693511875	-43.68	0.4463
AJ03	03	A	AJ	1	1390	3	13:00:48	13.0133	36.442	13:06:30	13.1083	39.25	75.692	AJ03A	1.69352	487.416	489.109	5109	-7361.9	4140	-54.52	2437500	9187500	20898	509295520000	5524	4887227	-465282848000	2993	4885135	509295520000	-28.4	4880427	58753436724	-28.97	0.3701
AJ03	03	A	AJ	1	1390	3	13:00:48	13.0133	36.442	13:06:30	13.1083	39.25	75.692	AJ03A	0.805333	489.368	490.173	5456	-110382	4255	-53.27	3000000	7312500	18927	540767296000	5412	4898427	-431250528000	2275	4898706	540767296000	-28.91	4898427	67888147634	-30.94	0.5894
AJ03	03	A	AJ	1	1390	3	13:00:48	13.0133	36.442	13:06:30	13.1083	39.25	75.692	AJ03A	0.394704	490.483	490.878	2640	-37180.4	2353	-61.92	562500	750000	7169	83421744000	4281	4906960	-90483448000	1542	4905606	90483448000	-37.97	4906960	25213070646	-42.64	0.5374
AJ03	03	A	AJ	1	1390	3	13:00:48	13.0133	36.442	13:06:30	13.1083	39.25	75.692	AJ03A	1.74003	491.137	492.877	5472	7252.8	4544	-51.22	4125000	8812500	24320	845742336000	5472	4923573	-479289856000	3804	4924759	845742336000	-26.45	4915787	86313910293	-25.51	0.2531
AJ03	03	A	AJ	1	1390	3	13:00:48	13.0133	36.442	13:06:30	13.1083	39.25	75.692	AJ03A	1.48267	493.155	494.637	5060	6718.7	4034	-55.05	2062500	8625000	19792	528870048000	5444	4940347	-470330208000	3013	4940613	528870048000	-29.79	4936907	55416025983	-30.06	0.3615
AJ03	03	A	AJ	1	1390	3	13:00:48	13.0133	36.442	13:06:30	13.1083	39.25	75.692	AJ03A	0.318646	494.881	495.2	2556	-86583.3	2378	-62.38	562500	750000	5799	75438976000	4585	4950213	-90810272000	1508	4950089	90810272000	-39.59	4950507	23827367290	-44.06	0.5294
AJ03	03	A	AJ	1	1390	3	13:00:48	13.0133	36.442	13:06:30	13.1083	39.25	75.692	AJ03A	1.74045	495.513	497.253	5202	20771.6	4156	-53.21	2812500	8812500	22327	649354432000	5711	4964907	-420204512000	3143	4968363	649354432000	-26.56	4964907	68924137921	-27.46	0.5613
AJ03	03	A	AJ	1	1390	3	13:00:48	13.0133	36.442	13:06:30	13.1083	39.25	75.692	AJ03A	1.592	497.445	499.037	5220	-3458.9	4203	-52.94	2437500	8812500	22215	756680384000	5244	4984507	-512625216000	2660	4982714	756680384000	-28.23	4976267	70862667657	-27.61	0.1139
AJ03	03	A	AJ	1	1390	3	13:00:48	13.0133	36.442	13:06:30	13.1083	39.25	75.692	AJ03A	0.381333	499.293	499.675	3331	-201386	2889	-61.07	562500	3750000	7903	109035720000	4650	4995360	-170334144000	1695	4993990	170334144000	-38.29	4995360	27553151460	-42.02	0.6364
AJ03	03	A	AJ	1	1390	3	13:00:48	13.0133	36.442	13:06:30	13.1083	39.25	75.692	AJ03A	1.57867	499.957	501.536	5429	-10356.4	4473	-51.48	3000000	8437500	23640	717400640000	5424	5012027	-496718400000	3399	5010271	717400640000	-26.64	5002213	84358030160	-26.13	0.1672
AJ03	03	A	AJ	1	1390	3	13:00:48	13.0133	36.442	13:06:30	13.1083	39.25	75.692	AJ03A	1.22667	501.875	503.101	5173	-45481.1	4314	-42.56	2437500	7312500	31465	2147483648000	5373	5029333	-1518605184000	1556	5026077	2147483648000	-16.78	5029333	233937304923	-18.37	0.863
AJ03	03	A	AJ	1	1390	3	13:00:48	13.0133	36.442	13:06:30	13.1083	39.25	75.692	AJ03A	0.944	503.229	504.173	5033	-35602.7	4370	-41.55	1875000	7312500	31341	2147483648000	5537	5035307	-1664303488000	1693	5040676	2147483648000	-16.89	5035307	265004076891	-18.42	0.3192
AJ03	03	A	AJ	1	1390	3	13:00:48	13.0133	36.442	13:06:30	13.1083	39.25	75.692	AJ03A	0.365333	504.373	504.739	5270	-99206.9	4084	-49.4	1687500	9562500	19354	667033216000	5132	5045013	-607576512000	1680	5045177	667033216000	-25.96	5045013	106663191627	-30.45	0.3456
AJ03	03	A	AJ	1	1390	3	13:00:48	13.0133	36.442	13:06:30	13.1083	39.25	75.692	AJ03A	0.16	505.008	505.168	2249	-162734	2018	-68.91	375000	562500	-3668	26869906000	2844	5050400	-31625888000	1287	5050549	31625888000	-45.43	5050400	11313190324	-53.53	0.2
AJ03	03	C	AJ	1	1390	3	13:00:48	13.0133	36.442	13:06:30	13.1083	39.25	75.692	AJ03C	0.324165	505.518	505.843	4650	10656.1	4297	-63.14	1875000	10125000	5111	108557808000	5414	5058240	-98559056000	1622	5055250	108557808000	-33.96	5057227	21981225523	-44.69	0.6281
AJ03	03	C	AJ	1	1390	3	13:00:48	13.0133	36.442	13:06:30	13.1083	39.25	75.692	AJ03C	0.373333	506.853	507.227	5448	-58847.8	4284	-58.09	4125000	8437500	10794	257488784000	5504	5069227	-249980400000	1991	5070509	257488784000	-32.49	5070187	39361704681	-39.02	0.4429
AJ03	03	C	AJ	1	1390	3	13:00:48	13.0133	36.442	13:06:30	13.1083	39.25	75.692	AJ03C	1.14545	509.263	510.408	4248	-19120.1	3776	-53.75	750000	7687500	19971	716418048000	5775	5103120	-784089856000	1264	5102894	784089856000	-20.63	5096907	65037795126	-29.79	0.373
AJ03	03	C	AJ	1	1390	3	13:00:48	13.0133	36.442	13:06:30	13.1083	39.25	75.692	AJ03C	0.277333	510.736	511.013	4904	332506	3293	-72.02	6750000	11062500	-4421	52197480000	5351	5109867	-44772628000	1668	5109622	52197480000	-47.37	5109867	7863781119	-54.3	0.9038
AJ03	03	C	AJ	1	1390	3	13:00:48	13.0133	36.442	13:06:30	13.1083	39.25	75.692	AJ03C	0.277333	511.416	511.693	2342	102651	2100	-70.61	187500	562500	-3057	34692028000	3267	5115227	-34667924000	1343	5115577	34692028000	-45.54	5115227	9222731465	-52.91	0.3786
AJ03	03	C	AJ	1	1390	3	13:00:48	13.0133	36.442	13:06:30	13.1083	39.25	75.692	AJ03C	2.31733	512.013	514.331	5476	12825	3533	-63.04	5812500	11437500	13742	327351488000	5444	5126213	-400973728000	1218	5126189	400973728000	-34.34	5124053	22145354986	-36.08	0.1692
AJ03	03	C	AJ	1	1390	3	13:00:48	13.0133	36.442	13:06:30	13.1083	39.25	75.692	AJ03C	0.229333	514.621	514.851	2188	-304124	2039	-69.47	187500	562500	-2693	36899000000	3309	5147600	-27066038000	1396	5146616	36899000000	-43.27	5147600	10755653463	-52.4	0.6047
AJ03	03	C	AJ	1	1390	3	13:00:48	13.0133	36.442	13:06:30	13.1083	39.25	75.692	AJ03C	1.48667	515.273	516.76	4060	-20683.8	3112	-79.24	750000	9750000	-4382	36937696000	5035	5167253	-42565512000	1698	5166843	42565512000	-49.29	5154400	3438811217	-54.19	0.1113
AJ03	03	C	AJ	1	1390	3	13:00:48	13.0133	36.442	13:06:30	13.1083	39.25	75.692	AJ03C	0.794667	517.219	518.013	2778	-21669.8	2706	-73.29	375000	5250000	-1150	32724644000	4672	5173120	-36064012000	1310	5179506	36064012000	-42.8	5173120	6873723726	-50.89	0.1174
AJ03	03	C	AJ	1	1390	3	13:00:48	13.0133	36.442	13:06:30	13.1083	39.25	75.692	AJ03C	0.357333	518.555	518.912	2262	-134706	2018	-66.09	187500	562500	2598	51046516000	3363	5187013	-40469632000	1419	5187051	51046516000	-41.13	5186320	15768279754	-47.15	0.2164
AJ03	03	C	AJ	1	1390	3	13:00:48	13.0133	36.442	13:06:30	13.1083	39.25	75.692	AJ03C	1.16059	519.221	520.382	2783	-10556.3	2735	-77.71	187500	4500000	-3929	20450472000	4839	5192560	-25665852000	1294	5200681	25665852000	-47.59	5199093	4089901579	-53.76	0.5931
AJ03	03	C	AJ	1	1390	3	13:00:48	13.0133	36.442	13:06:30	13.1083	39.25	75.692	AJ03C	0.630148	520.799	521.429	2655	-13351.6	2597	-78.42	187500	4500000	-7288	27662468000	4998	5214080	-22545202000	1337	5214075	27662468000	-49.23	5213813	3751230501	-57.16	0.9237
AJ03	03	C	AJ	1	1390	3	13:00:48	13.0133	36.442	13:06:30	13.1083	39.25	75.692	AJ03C	0.977815	521.84	522.818	2923	-40380.5	2896	-74.3	375000	7125000	-1267	41469436000	5063	5219360	-38440500000	1297	5219563	41469436000	-43.42	5219360	6071507708	-51.07	0.0984
AJ03	03	C	AJ	1	1390	3	13:00:48	13.0133	36.442	13:06:30	13.1083	39.25	75.692	AJ03C	0.755985	523.235	523.991	2588	73969.8	2635	-73.66	187500	937500	-1738	25819722000	4916	5233307	-27632906000	1379	5233483	27632906000	-44.12	5235947	6454879457	-51.66	0.477
AJ03	03	C	AJ	1	1390	3	13:00:48	13.0133	36.442	13:06:30	13.1083	39.25	75.692	AJ03C	0.32	524.379	524.699	2264	286245	1960	-67.23	375000	562500	0.98	36230368000	2531	5246427	-33198306000	1437	5245704	36230368000	-42.94	5246427	13590627171	-48.92	0.825
AJ03	03	C	AJ	1	1390	3	13:00:48	13.0133	36.442	13:06:30	13.1083	39.25	75.692	AJ03C	0.296	529.312	529.608	2339	-67084.1	2032	-67.61	375000	562500	0.229	38240292000	3726	5294000	-39429228000	1419	5293849	39429228000	-44.06	5294000	13018768729	-49.63	0.2909
AJ03	03	C	AJ	1	1390	3	13:00:48	13.0133	36.442	13:06:30	13.1083	39.25	75.692	AJ03C	1.30373	533.253	534.557	4352	42867.2	3938	-74.59	6562500	8812500	-0.316	44696504000	5544	5333067	-50273360000	1441	5341749	50273360000	-45.31	5335227	5853557262	-50.14	0.2053
AJ03	03	C	AJ	1	1390	3	13:00:48	13.0133	36.442	13:06:30	13.1083	39.25	75.692	AJ03C	0.68	534.928	535.608	4066	-65622.9	4169	-53.3	937500	5812500	18155	952979136000	5674	5355467	-700576064000	1568	5355381	952979136000	-18.73	5351813	67701057137	-31.7	0.3701
AJ03	03	C	AJ	1	1390	3	13:00:48	13.0133	36.442	13:06:30	13.1083	39.25	75.692	AJ03C	0.714667	535.763	536.477	5385	-2800.2	4524	-40.14	3562500	9375000	31542	1979546112000	5599	5359147	-1511277696000	2329	5359102	1979546112000	-16.39	5362027	309697245373	-18.28	0.6157
AJ03	03	C	AJ	1	1390	3	13:00:48	13.0133	36.442	13:06:30	13.1083	39.25	75.692	AJ03C	0.821333	536.648	537.469	5371	-16860.7	4545	-39.51	3750000	9187500	32759	2147483648000	5425	5373040	-1797324672000	3151	5368580	2147483648000	-16.85	5370453	333640348070	-17.03	0.4821
AJ03	03	C	AJ	1	1390	3	13:00:48	13.0133	36.442	13:06:30	13.1083	39.25	75.692	AJ03C	1.01867	537.565	538.584	5371	35486.5	4427	-41.96	2812500	8812500	31252	2147483648000	5559	5383947	-1468196864000	2246	5379253	2147483648000	-17.87	5383947	251190907386	-18.56	0.8136
AJ03	03	C	AJ	1	1390	3	13:00:48	13.0133	36.442	13:06:30	13.1083	39.25	75.692	AJ03C	0.328	539.003	539.331	4487	3706.4	3068	-54.94	1125000	4875000	13385	458745088000	4820	5392667	-440741120000	1611	5392714	458745088000	-27.68	5392667	56388630177	-36.46	0.8049
AJ03	03	C	AJ	1	1390	3	13:00:48	13.0133	36.442	13:06:30	13.1083	39.25	75.692	AJ03C	1.544	539.469	541.013	5513	-26709.6	4526	-42.42	3375000	8062500	32597	2031017472000	5403	5399627	-1522653568000	3510	5403320	2031017472000	-19.92	5407147	237993650225	-17.22	0.8062
AJ03	03	C	AJ	1	1390	3	13:00:48	13.0133	36.442	13:06:30	13.1083	39.25	75.692	AJ03C	1.12533	541.304	542.429	5692	23474.1	4250	-48.61	4312500	8437500	25042	1149540224000	5833	5417813	-698516288000	1418	5420915	1149540224000	-27.1	5417813	116993474284	-24.76	0.4242
AJ03	03	C	AJ	1	1390	3	13:00:48	13.0133	36.442	13:06:30	13.1083	39.25	75.692	AJ03C	1.48064	542.677	544.157	5654	-1393.7	3757	-59.28	2625000	9000000	15555	381964448000	5176	5440907	-338724416000	3063	5440837	381964448000	-28.12	5430347	34078238816	-34.28	0.2414
AJ03	03	A	AJ	1	1390	3	13:00:48	13.0133	36.442	13:06:30	13.1083	39.25	75.692	AJ03A	0.214268	469.242	469.456	5351	12594.1	3045	-69.59	4687500	12187500	-3170	120004488000	5619	4693440	-112467912000	1175	4693451	120004488000	-41.64	4693440	10390127818	-53	0.481
AJ03	03	C	AJ	1	1390	3	13:00:48	13.0133	36.442	13:06:30	13.1083	39.25	75.692	AJ03C	0.304486	506.049	506.353	5421	70556.4	3790	-75.46	4875000	12375000	-7505	30193870000	5851	5063173	-35776912000	1148	5063189	35776912000	-48.38	5063173	5310699609	-57.3	0.885
AJ03	03	C	AJ	1	1390	3	13:00:48	13.0133	36.442	13:06:30	13.1083	39.25	75.692	AJ03C	0.349595	506.432	506.782	5808	98167.3	3780	-71.55	4312500	12375000	-2955	93470240000	5640	5067173	-78348200000	1735	5067311	93470240000	-44.69	5064933	8333688163	-52.79	0.1756
AJ03	03	C	AJ	1	1390	3	13:00:48	13.0133	36.442	13:06:30	13.1083	39.25	75.692	AJ03C	0.360872	507.345	507.706	5805	5947.7	3979	-73.22	4312500	12562500	-4534	68727224000	5536	5076213	-68626616000	1236	5076207	68727224000	-46.81	5076213	6786295714	-54.43	0.7687
AJ03	03	C	AJ	1	1390	3	13:00:48	13.0133	36.442	13:06:30	13.1083	39.25	75.692	AJ03C	0.530031	507.932	508.462	5539	42375.8	4287	-75.52	5250000	11250000	-5141	35369956000	5871	5080427	-38520860000	1918	5081081	38520860000	-51.63	5080427	5250433033	-54.99	0.2071
AJ03	03	C	AJ	1	1390	3	13:00:48	13.0133	36.442	13:06:30	13.1083	39.25	75.692	AJ03C	1.139	525.051	526.19	3782	-27424.5	3260	-77.94	562500	8250000	-4246	37661644000	5152	5251200	-38692192000	1311	5259484	38692192000	-46.9	5255840	3991174146	-54.05	0.4671
AJ03	03	C	AJ	1	1390	3	13:00:48	13.0133	36.442	13:06:30	13.1083	39.25	75.692	AJ03C	0.868349	526.686	527.554	2837	-47115.9	2489	-79.36	375000	937500	-6853	15636378000	4424	5275413	-24890912000	1356	5272786	24890912000	-50.83	5275413	3392085224	-56.64	0.9877
AJ03	03	C	AJ	1	1390	3	13:00:48	13.0133	36.442	13:06:30	13.1083	39.25	75.692	AJ03C	0.736102	528.186	528.922	2451	30686.3	2318	-79.06	187500	750000	-7266	19409468000	5423	5282240	-19240564000	1353	5285359	19409468000	-48.36	5282240	3514827889	-57.05	0.0509
AJ03	03	C	AJ	1	1390	3	13:00:48	13.0133	36.442	13:06:30	13.1083	39.25	75.692	AJ03C	1.3871	530.001	531.389	4853	-31321.1	4079	-77.11	6750000	10687500	-2564	36969248000	4129	5300293	-39792140000	1606	5308284	39792140000	-48.72	5303653	4379290235	-52.39	0.262
AJ03	03	C	AJ	1	1390	3	13:00:48	13.0133	36.442	13:06:30	13.1083	39.25	75.692	AJ03C	1.09389	531.715	532.809	3691	3107.7	3557	-77.81	562500	7687500	-4297	34722488000	5227	5318133	-35729808000	1279	5322492	35729808000	-47.4	5319147	4055586013	-54.09	0.1809
AJ04	04	C	AJ	1	1740	3				13:38:03	13.6342	45.92	45.92	AJ04C	0.392	545.853	546.245	3614	23737.9	3408	-69.7	562500	6750000	-0.637	50975328000	5420	5459173	-58522384000	1284	5461919	58522384000	-41.54	5459173	10197886659	-50.54	0.1575
AJ04	04	C	AJ	1	1740	3				13:38:03	13.6342	45.92	45.92	AJ04C	0.411142	546.861	547.272	5221	-52893.1	2945	-63.47	4875000	10687500	5816	245207024000	5438	5469067	-255562688000	1364	5471900	255562688000	-36.72	5469067	21055185425	-44.03	0.1104
AJ04	04	C	AJ	1	1740	3				13:38:03	13.6342	45.92	45.92	AJ04C	1.07134	547.56	548.631	2939	-52923.1	2649	-73.98	187500	4687500	-0.561	32516444000	5560	5478400	-46722768000	1399	5485221	46722768000	-45.9	5478400	6288147564	-50.37	0.26
AJ04	04	C	AJ	1	1740	3				13:38:03	13.6342	45.92	45.92	AJ04C	1.89985	549.015	550.915	5266	-14410.4	4089	-63.58	6562500	11062500	12334	225772112000	5391	5508133	-171702688000	2640	5495473	225772112000	-38.03	5492320	20800253830	-37.49	0.1138
AJ04	04	C	AJ	1	1740	3				13:38:03	13.6342	45.92	45.92	AJ04C	1.05067	551.24	552.291	5191	-31828.4	4390	-71.97	7312500	11437500	1376	47060092000	5451	5522853	-49074024000	2549	5521774	49074024000	-50.46	5514907	7923314672	-48.45	0.2366
AJ04	04	C	AJ	1	1740	3				13:38:03	13.6342	45.92	45.92	AJ04C	1.02535	554.164	555.189	2367	-45117.5	2213	-78.35	187500	750000	-5110	11745706000	4135	5550907	-25314154000	1304	5548392	25314154000	-52.69	5550907	3805929820	-54.92	0.9036
AJ04	04	C	AJ	1	1740	3				13:38:03	13.6342	45.92	45.92	AJ04C	1.1289	558.9	560.029	2130	-46307.1	2141	-72.83	187500	562500	0.833	48804452000	4544	5597787	-37546444000	1261	5597722	48804452000	-41.22	5598373	7197982536	-48.97	0.8298
AJ04	04	C	AJ	1	1740	3				13:38:03	13.6342	45.92	45.92	AJ04C	0.442667	561.088	561.531	4422	6548	4122	-55.72	3750000	8250000	13895	284287264000	5320	5614960	-313115904000	2720	5614890	313115904000	-30.86	5614960	51553727692	-35.93	0.9217
AJ04	04	C	AJ	1	1740	3				13:38:03	13.6342	45.92	45.92	AJ04C	0.829333	561.635	562.464	4962	-98520.3	4226	-41.08	2062500	7125000	31248	2147483648000	5254	5621093	-1631952384000	1495	5623599	2147483648000	-15.26	5621093	277178745488	-18.6	0.5723
AJ04	04	C	AJ	1	1740	3				13:38:03	13.6342	45.92	45.92	AJ04C	1.12	562.565	563.685	4957	-502606	3951	-35.67	2437500	8250000	37945	2147483648000	5140	5634747	-2147483648000	1233	5630256	2147483648000	-9.41	5634747	518458333560	-11.85	0.8115
AJ04	04	C	AJ	1	1740	3				13:38:03	13.6342	45.92	45.92	AJ04C	1.49067	563.792	565.283	4960	-171853	4158	-38.07	2812500	8812500	36788	2147483648000	5069	5650080	-2147483648000	1994	5641315	2147483648000	-10.37	5647973	393172199346	-13.01	0.6738
AJ04	04	C	AJ	1	1740	3				13:38:03	13.6342	45.92	45.92	AJ04C	1.66133	565.48	567.141	4525	-26424.4	3780	-40.49	3187500	8062500	34843	2147483648000	4953	5665787	-1948249088000	3106	5666858	2147483648000	-14.87	5661787	297850283743	-14.95	0.4196
AJ04	04	C	AJ	1	1740	3				13:38:03	13.6342	45.92	45.92	AJ04C	1.872	567.323	569.195	4455	19030.3	4130	-40.9	3375000	8062500	34947	1802243968000	5183	5680933	-1422765568000	3342	5683201	1802243968000	-14.58	5675547	283595072160	-14.86	0.1227
AJ04	04	C	AJ	1	1740	3				13:38:03	13.6342	45.92	45.92	AJ04C	1.10667	569.301	570.408	5176	-175690	4427	-36.62	3375000	8625000	36946	2147483648000	5400	5699760	-2147483648000	2809	5696325	2147483648000	-14.85	5695067	464139352540	-12.87	0.1836
AJ04	04	C	AJ	1	1740	3				13:38:03	13.6342	45.92	45.92	AJ04C	0.479488	570.55	571.029	4533	16632	3593	-46.14	3000000	7125000	23795	1664175872000	5094	5709787	-1314715392000	1646	5709781	1664175872000	-14.32	5709787	156365316106	-25.95	0.8939
AJ04	04	C	AJ	1	1740	3				13:38:03	13.6342	45.92	45.92	AJ04C	0.952186	571.226	572.179	4986	9554.7	4231	-44.05	3375000	8062500	28878	2110177024000	5404	5720907	-1728018048000	2202	5720904	2110177024000	-19.65	5720907	197481136517	-20.94	0.9076
AJ04	04	C	AJ	1	1740	3				13:38:03	13.6342	45.92	45.92	AJ04C	1.40289	573.245	574.648	5385	-82652.3	4550	-40.44	2437500	9375000	34166	2147483648000	5074	5743813	-2078143744000	3819	5743537	2147483648000	-13.38	5737680	299190450084	-15.65	0.3726
AJ04	04	C	AJ	1	1740	3				13:38:03	13.6342	45.92	45.92	AJ04C	0.642667	574.84	575.483	4901	22820.3	4293	-40.72	2625000	7687500	30504	2089622016000	5215	5753680	-1321681408000	2978	5753673	2089622016000	-15.34	5753680	289707689367	-19.32	0.8216
AJ04	04	C	AJ	1	1740	3				13:38:03	13.6342	45.92	45.92	AJ04C	1.04334	575.749	576.792	4596	-11764.7	3740	-49.89	3000000	7312500	23425	1307792896000	5347	5766773	-853799872000	1554	5766679	1307792896000	-20.97	5766773	99792657383	-26.47	0.89
AJ04	04	C	AJ	1	1740	3				13:38:03	13.6342	45.92	45.92	AJ04C	2.02195	577.079	579.101	5114	28675.3	3942	-53.35	2625000	7312500	22834	901735808000	5516	5785120	-596607168000	2728	5784717	901735808000	-25.77	5785120	67335805223	-27.02	0.7084
AJ04	04	C	AJ	1	1740	3				13:38:03	13.6342	45.92	45.92	AJ04C	1.88901	579.436	581.325	4801	-203754	3843	-42.66	2812500	6562500	33232	2147483648000	5426	5812400	-2147483648000	3044	5812260	2147483648000	-13.1	5812400	231212517401	-16.6	0.9548
AJ04	04	C	AJ	1	1740	3				13:38:03	13.6342	45.92	45.92	AJ04C	1.03905	581.59	582.629	4646	-39365.9	3903	-41.97	2437500	6375000	31323	2147483648000	5257	5821680	-1835555840000	1944	5821686	2147483648000	-15.72	5821680	252665700258	-18.42	0.5553
AJ04	04	C	AJ	1	1740	3				13:38:03	13.6342	45.92	45.92	AJ04C	0.752	582.989	583.741	4328	-133931	3875	-39.9	1125000	4687500	32009	2147483648000	5226	5835493	-2137507328000	2086	5836777	2147483648000	-11.99	5834827	321102009506	-17.74	0.656
AJ04	04	C	AJ	1	1740	3				13:38:03	13.6342	45.92	45.92	AJ04C	0.816	583.995	584.811	5162	-137496	4184	-41.43	2625000	7687500	30826	2147483648000	5359	5844533	-1585675008000	2754	5841270	2147483648000	-17.62	5843813	269511977909	-18.91	0.4739
AJ04	04	C	AJ	1	1740	3				13:38:03	13.6342	45.92	45.92	AJ04C	0.781333	584.987	585.768	4786	2046.2	4233	-42.67	3000000	6750000	29381	2147483648000	5467	5856373	-1337352704000	2711	5853779	2147483648000	-16.52	5856373	232326170246	-20.39	0.8322
AJ04	04	C	AJ	1	1740	3				13:38:03	13.6342	45.92	45.92	AJ04C	1.62133	587.016	588.637	4410	-9961.6	4024	-41.82	2812500	7687500	33414	1582411776000	5083	5879067	-1287207808000	2571	5880131	1582411776000	-16.47	5879067	254481733356	-16.43	0.5493
AJ04	04	C	AJ	1	1740	3				13:38:03	13.6342	45.92	45.92	AJ04C	0.12405	544.921	545.045	2019	738862	2062	-73.95	187500	562500	-9941	29275344000	4655	5450027	-29599934000	0.993	5449986	29599934000	-42.76	5450027	6320514977	-59.69	0.6667
AJ04	04	C	AJ	1	1740	3				13:38:03	13.6342	45.92	45.92	AJ04C	0.146604	545.158	545.305	2329	-181618	2181	-73.86	187500	750000	-9066	17219514000	4990	5452293	-26416088000	1141	5452482	26416088000	-47.49	5452293	6398382620	-58.86	0.4815
AJ04	04	C	AJ	1	1740	3				13:38:03	13.6342	45.92	45.92	AJ04C	0.270654	545.462	545.733	2884	-402774	2396	-69.35	375000	7125000	-1919	58226752000	5793	5456107	-88639704000	0.995	5456041	88639704000	-35.89	5456427	10720656678	-51.71	0.67
AJ04	04	C	AJ	1	1740	3				13:38:03	13.6342	45.92	45.92	AJ04C	0.259377	552.709	552.969	2597	-172493	2354	-74.5	187500	937500	-7198	18354622000	4542	5527733	-35340516000	1374	5528016	35340516000	-48.32	5527733	6006132956	-56.93	0.2474
AJ04	04	C	AJ	1	1740	3				13:38:03	13.6342	45.92	45.92	AJ04C	0.338318	553.431	553.769	2475	7574.5	2413	-78.88	187500	937500	-10455	11323383000	5110	5535333	-18145756000	1150	5535717	18145756000	-51.46	5535333	3561423528	-60.31	0.3016
AJ04	04	C	AJ	1	1740	3				13:38:03	13.6342	45.92	45.92	AJ04C	0.800685	557.75	558.551	2354	-41585	2106	-79.92	187500	750000	-7760	14941216000	5404	5580960	-18401838000	1039	5584894	18401838000	-49.16	5580960	3177478846	-57.56	0.4314
AJ04	04	C	AJ	1	1740	3				13:38:03	13.6342	45.92	45.92	AJ04C	0.428536	556.949	557.378	2305	-34213.1	2011	-85.36	375000	750000	-15935	8295397000	4165	5573280	-7572584000	0.969	5573142	8295397000	-58.02	5573280	1684818825	-65.79	0.8868
AJ04	04	C	AJ	1	1740	3				13:38:03	13.6342	45.92	45.92	AJ04C	0.191713	555.653	555.844	2203	-53662.8	2087	-81.8	187500	750000	-15842	11090537000	3867	5557627	-15363672000	1140	5557484	15363672000	-51.87	5557627	2530796810	-65.75	0.5775
AJ04	04	C	AJ	1	1740	3				13:38:03	13.6342	45.92	45.92	AJ04C	0.157882	556.228	556.386	2249	144402	2305	-86.82	187500	750000	-21723	5043390000	4943	5562880	-6394629000	1113	5562549	6394629000	-59.04	5562880	1421133068	-71.6	0.3793
AJ04	04	C	AJ	1	1740	3				13:38:03	13.6342	45.92	45.92	AJ04C	0.45109	572.399	572.85	2220	96688.7	2281	-67.93	187500	750000	1739	61874268000	4085	5724960	-50491536000	1308	5724961	61874268000	-39.54	5724960	12579561134	-48.1	0.2143
AJ04	04	C	AJ	1	1740	3				13:38:03	13.6342	45.92	45.92	AJ04C	0.600775	586.124	586.725	2353	-27502.6	2169	-67.62	187500	562500	3289	48041176000	4819	5862213	-48269284000	1258	5866128	48269284000	-40.93	5862213	13023087381	-46.56	0.1607
AJ04	04	C	AJ	1	1740	3				13:38:03	13.6342	45.92	45.92	AJ04C	0.676635	588.999	589.676	2484	-3927.9	2056	-66.11	375000	750000	5321	60209436000	4138	5894960	-88932056000	1290	5890521	88932056000	-40.05	5894960	15578961510	-44.48	0.7352
AJ05	05	C	AJ	1	2065	3	13:18:46	13.3128	35.593	13:18:46	13.3128	35.593	71.186	AJ05C	0.648	591.936	592.584	4711	20043.9	4089	-49.5	6562500	8812500	21756	688998016000	5354	5924480	-614570624000	2277	5924396	688998016000	-19.81	5919787	105511381328	-28.06	0.0658
AJ05	05	C	AJ	1	2065	3	13:18:46	13.3128	35.593	13:18:46	13.3128	35.593	71.186	AJ05C	0.638735	592.752	593.391	4064	-110006	4236	-40.7	937500	8062500	30491	1895087872000	5160	5931627	-1831458688000	2354	5932154	1895087872000	-13.98	5927520	290060031377	-19.34	0
AJ05	05	C	AJ	1	2065	3	13:18:46	13.3128	35.593	13:18:46	13.3128	35.593	71.186	AJ05C	1.41389	593.65	595.064	4347	-5385.4	4006	-47.24	750000	7500000	27398	1187637248000	4642	5937280	-1190445824000	2555	5937313	1190445824000	-16.02	5939173	136777050530	-22.41	0.1887
AJ05	05	C	AJ	1	2065	3	13:18:46	13.3128	35.593	13:18:46	13.3128	35.593	71.186	AJ05C	1.55733	595.472	597.029	4218	-54011.6	3683	-41.38	1312500	4125000	33682	1931484288000	4602	5967573	-1448184192000	2780	5964464	1931484288000	-15.77	5967573	268029228743	-16.15	0.8253
AJ05	05	C	AJ	1	2065	3	13:18:46	13.3128	35.593	13:18:46	13.3128	35.593	71.186	AJ05C	1.85333	597.272	599.125	4657	30171.2	4013	-43.26	1687500	6375000	32556	1404347648000	4966	5974347	-1282880896000	1822	5974122	1404347648000	-18.64	5974347	216030953976	-17.27	0.0878
AJ05	05	C	AJ	1	2065	3	13:18:46	13.3128	35.593	13:18:46	13.3128	35.593	71.186	AJ05C	1.84	599.381	601.221	4785	3900.8	4146	-43.88	1875000	6937500	31905	1227068416000	4967	6005387	-1007667968000	2571	5995410	1227068416000	-19.63	6005387	200284587567	-17.96	0.629
AJ05	05	C	AJ	1	2065	3	13:18:46	13.3128	35.593	13:18:46	13.3128	35.593	71.186	AJ05C	1.60137	601.505	603.107	5140	-46756.9	4367	-43.82	2062500	6562500	31348	2070752000000	5480	6017120	-1398808192000	3126	6029820	2070752000000	-17.83	6017120	200621980065	-18.55	0.1285
AJ05	05	C	AJ	1	2065	3	13:18:46	13.3128	35.593	13:18:46	13.3128	35.593	71.186	AJ05C	1.68138	603.377	605.059	4857	-48018.4	4171	-42.96	1875000	5437500	32426	2147483648000	4667	6041653	-2147483648000	3075	6048598	2147483648000	-14.31	6041653	222622911938	-17.43	0.4683
AJ05	05	C	AJ	1	2065	3	13:18:46	13.3128	35.593	13:18:46	13.3128	35.593	71.186	AJ05C	1.55733	605.333	606.891	4390	-72453.5	4000	-39.98	1875000	4312500	35078	1986912000000	4719	6061227	-1537404160000	2798	6065113	1986912000000	-14.36	6061227	314597574889	-14.76	0.5068
AJ05	05	C	AJ	1	2065	3	13:18:46	13.3128	35.593	13:18:46	13.3128	35.593	71.186	AJ05C	1.45867	607.211	608.669	4240	-61114.7	3990	-40.98	2062500	4687500	33796	1856049024000	4817	6080053	-1187695104000	2961	6081077	1856049024000	-15.31	6080053	281135463352	-16.02	0.5448
AJ05	05	C	AJ	1	2065	3	13:18:46	13.3128	35.593	13:18:46	13.3128	35.593	71.186	AJ05C	1.488	609.077	610.565	4137	-19616.1	3876	-41.78	2437500	4687500	33077	1936179840000	5068	6098613	-1302459648000	3186	6101816	1936179840000	-16.67	6098613	255369857053	-16.77	0.5269
AJ05	05	C	AJ	1	2065	3	13:18:46	13.3128	35.593	13:18:46	13.3128	35.593	71.186	AJ05C	1.46978	610.832	612.301	4272	14113	3923	-46.06	2437500	5062500	28742	1343619328000	4645	6116960	-938137536000	2764	6116729	1343619328000	-19.4	6116960	156259301801	-21.09	0.588
AJ05	05	C	AJ	1	2065	3	13:18:46	13.3128	35.593	13:18:46	13.3128	35.593	71.186	AJ05C	1.49988	612.647	614.147	4483	-17248.7	3980	-46.82	1687500	4875000	28075	2147483648000	5319	6134453	-1646529664000	1942	6136427	2147483648000	-13.97	6130507	143351049118	-21.75	0.2687
AJ05	05	C	AJ	1	2065	3	13:18:46	13.3128	35.593	13:18:46	13.3128	35.593	71.186	AJ05C	0.631526	614.282	614.914	4821	19622	3898	-46.02	1500000	5437500	25115	1717764352000	5276	6143760	-1139923328000	2067	6144057	1717764352000	-19.32	6143760	158697166128	-24.62	0.1483
AJ05	05	C	AJ	1	2065	3	13:18:46	13.3128	35.593	13:18:46	13.3128	35.593	71.186	AJ05C	0.735877	615.125	615.861	4332	-12882.4	3851	-48.72	1125000	3375000	23073	1202409984000	5149	6156320	-1228938368000	2092	6154858	1228938368000	-20.72	6156320	115468630157	-26.72	0.6909
AJ05	05	C	AJ	1	2065	3	13:18:46	13.3128	35.593	13:18:46	13.3128	35.593	71.186	AJ05C	1.65847	616.064	617.723	4569	6658.1	3919	-46.96	1875000	4687500	28363	1476314496000	5086	6169680	-1422087808000	3000	6173700	1476314496000	-20.76	6169680	141703022383	-21.41	0.5443
AJ05	05	C	AJ	1	2065	3	13:18:46	13.3128	35.593	13:18:46	13.3128	35.593	71.186	AJ05C	1.32822	618.026	619.355	4502	-6242.2	3821	-47.2	2062500	4687500	27172	1716977792000	5076	6191440	-1119133696000	2052	6192060	1716977792000	-20.09	6191440	135832828273	-22.75	0.8414
AJ05	05	C	AJ	1	2065	3	13:18:46	13.3128	35.593	13:18:46	13.3128	35.593	71.186	AJ05C	1.6163	619.65	621.267	4507	-28156.1	3877	-46.7	2062500	4500000	28522	1568638592000	5015	6209173	-1167335424000	2401	6207023	1568638592000	-20.72	6209173	147778072634	-21.16	0.7838
AJ05	05	C	AJ	1	2065	3	13:18:46	13.3128	35.593	13:18:46	13.3128	35.593	71.186	AJ05C	0.921718	621.545	622.467	4387	15277.8	3375	-50.95	1687500	4687500	21832	1110233088000	5099	6222933	-926084480000	1437	6223927	1110233088000	-22.03	6221147	88982585838	-28.01	0.6174
AJ05	05	C	AJ	1	2065	3	13:18:46	13.3128	35.593	13:18:46	13.3128	35.593	71.186	AJ05C	1.47033	622.74	624.211	4671	-14917.2	3921	-46.56	2062500	4687500	28243	1900647168000	5075	6236000	-1344299520000	2639	6238947	1900647168000	-20.85	6237947	148802485738	-21.51	0.7169
AJ05	05	C	AJ	1	2065	3	13:18:46	13.3128	35.593	13:18:46	13.3128	35.593	71.186	AJ05C	0.93813	624.488	625.426	5005	4543.5	3925	-48.69	2437500	7687500	24148	1331454208000	5502	6250880	-1295331712000	2268	6250967	1331454208000	-19.81	6250880	114718892236	-25.72	0.64
AJ05	05	C	AJ	1	2065	3	13:18:46	13.3128	35.593	13:18:46	13.3128	35.593	71.186	AJ05C	0.202991	590.635	590.838	4314	139594	4039	-65.45	3562500	9000000	0.749	72242752000	4812	5906880	-95886536000	2478	5906845	95886536000	-40.61	5906880	16806503372	-49.05	0.2533
AJ05	05	C	AJ	1	2065	3	13:18:46	13.3128	35.593	13:18:46	13.3128	35.593	71.186	AJ05C	0.281931	590.928	591.21	3442	-55788	3023	-69.91	562500	7687500	-2311	36132792000	4861	5910133	-39513460000	1341	5910029	39513460000	-42.8	5910133	9925239080	-52.2	0.2981
AJ05	05	C	AJ	1	2065	3	13:18:46	13.3128	35.593	13:18:46	13.3128	35.593	71.186	AJ05C	0.360872	591.413	591.774	4960	52624.7	4169	-69.45	5812500	7875000	-0.727	48982884000	4835	5914933	-56508532000	2199	5916798	56508532000	-46.69	5914933	10605757868	-50.55	0.2222
AJ05	05	C	AJ	1	2065	3	13:18:46	13.3128	35.593	13:18:46	13.3128	35.593	71.186	AJ05C	0.293209	625.55	625.844	4522	15293.6	3969	-62.99	2062500	7312500	4810	110459352000	5574	6256747	-139059168000	1126	6257886	139059168000	-38.42	6256747	22328682530	-44.99	0.422
CA01	01	C	CA	3	1620	3	09:47:01	9.78361	28.485	09:52:51	9.88083	32.925	61.41	CA01C	2.62913	44.008	46.6371	4270	-14215.4	3888	-50.64	750000	3375000	26686	928170240000	5064	445120	-981137664000	1843	451965	981137664000	-23.64	462507	92212033157	-23.14	0.8538
CA01	01	C	CA	3	1620	3	09:47:01	9.78361	28.485	09:52:51	9.88083	32.925	61.41	CA01C	0.516045	46.9958	47.5119	1719	-11934.2	2048	-67.84	0	375000	2402	65050300000	3317	471947	-66161260000	1163	471936	66161260000	-35.73	471947	12737192209	-47.41	0.3854
CA01	01	C	CA	3	1620	3	09:47:01	9.78361	28.485	09:52:51	9.88083	32.925	61.41	CA01C	0.362667	37.9013	38.264	2242	55824.6	2005	-69.12	375000	562500	-0.37	33528736000	2955	380213	-32322500000	1342	379570	33528736000	-44.8	380213	10969299200	-50.24	0.3309
CA01	01	C	CA	3	1620	3	09:47:01	9.78361	28.485	09:52:51	9.88083	32.925	61.41	CA01C	0.656	54.984	55.64	4440	-24751.5	3953	-52.93	1312500	5062500	18383	755725248000	4919	552560	-829112640000	2097	552559	829112640000	-23.68	552560	71068380643	-31.44	0.4146
CA01	01	C	CA	3	1620	3	09:47:01	9.78361	28.485	09:52:51	9.88083	32.925	61.41	CA01C	3.06929	51.6027	54.672	4800	-44677.3	3278	-53.04	1125000	5812500	24954	1625376384000	5281	540480	-1739602944000	2878	540890	1739602944000	-19.23	544560	69387500769	-24.94	0.9296
CA01	01	C	CA	3	1620	3	09:47:01	9.78361	28.485	09:52:51	9.88083	32.925	61.41	CA01C	1.20534	59.6133	60.8187	5147	-36249.8	3822	-61.62	1312500	8250000	12328	632985472000	5679	602427	-623528960000	1100	602433	632985472000	-29.49	600027	26176487115	-37.47	0.323
CA01	01	C	CA	3	1620	3	09:47:01	9.78361	28.485	09:52:51	9.88083	32.925	61.41	CA01C	2.74418	56.0291	58.7733	4315	-28805.4	3675	-54.65	750000	3187500	22862	1107039360000	4087	583333	-980930496000	2482	583334	1107039360000	-23.96	585360	58421788651	-26.92	0.9135
CA01	01	C	CA	3	1620	3	09:47:01	9.78361	28.485	09:52:51	9.88083	32.925	61.41	CA01C	1.48267	42.2267	43.7093	5004	-26268.1	4158	-48.38	1687500	5062500	26467	1384960000000	4782	433653	-1263986944000	3135	432121	1384960000000	-20.89	425200	119431967693	-23.39	0.1978
CA01	01	A	CA	3	1620	3	09:47:01	9.78361	28.485	09:52:51	9.88083	32.925	61.41	CA01A	2.0168	1.36987	3.38666	5081	-41838	4161	-43.71	1687500	5812500	32470	2147483648000	5147	21307	-2147483648000	2080	23396	2147483648000	-15.02	21307	201533743250	-17.51	0.377
CA01	01	A	CA	3	1620	3	09:47:01	9.78361	28.485	09:52:51	9.88083	32.925	61.41	CA01A	2.93677	15.1905	18.1273	4865	-30446.7	4110	-47.86	1500000	4500000	29940	1921877888000	5020	160960	-1904121984000	2889	160953	1921877888000	-19.04	160960	127878158396	-19.82	0.3082
CA01	01	A	CA	3	1620	3	09:47:01	9.78361	28.485	09:52:51	9.88083	32.925	61.41	CA01A	2.4301	8.39746	10.8276	4907	-33263.6	4281	-46.47	1500000	5812500	30507	1963689728000	5406	102880	-1921182976000	2139	91774	1963689728000	-18.37	102053	148974306117	-19.32	0.744
CA01	01	C	CA	3	1620	3	09:47:01	9.78361	28.485	09:52:51	9.88083	32.925	61.41	CA01C	1.97974	28.6691	30.6488	5578	-71641.6	4573	-64.55	3000000	13125000	11548	230339936000	5517	296213	-216678000000	1610	296116	230339936000	-32.46	293093	18580417765	-38.29	0.3235
CA01	01	A	CA	3	1620	3	09:47:01	9.78361	28.485	09:52:51	9.88083	32.925	61.41	CA01A	4.30275	3.83199	8.13475	4840	-2216.3	4100	-52.63	1687500	5437500	26836	586131136000	5079	57813	-590528000000	2897	69321	590528000000	-28.02	65760	73385041586	-22.99	0.6379
CA01	01	C	CA	3	1620	3	09:47:01	9.78361	28.485	09:52:51	9.88083	32.925	61.41	CA01C	3.46219	47.6338	51.096	4247	-23659.5	3699	-60.01	750000	3187500	18509	578779840000	5296	491467	-559789760000	1661	497842	578779840000	-28.35	491467	31248979605	-31.35	0.4368
CA01	01	C	CA	3	1620	3	09:47:01	9.78361	28.485	09:52:51	9.88083	32.925	61.41	CA01C	2.72097	31.5308	34.2518	5294	-17201.1	2985	-68.81	3937500	9562500	8666	324816576000	5573	324827	-299833856000	1263	334186	324816576000	-32.58	339307	11417302198	-41.14	0.8822
CA01	01	C	CA	3	1620	3	09:47:01	9.78361	28.485	09:52:51	9.88083	32.925	61.41	CA01C	3.33116	38.5515	41.8826	3349	-36810.6	3114	-75.77	375000	9562500	2580	88983536000	5631	401627	-122258872000	1092	416867	122258872000	-40.74	418240	5151383454	-47.17	0.9832
CA01	01	A	CA	3	1620	3	09:47:01	9.78361	28.485	09:52:51	9.88083	32.925	61.41	CA01A	3.68487	18.2987	21.9835	4699	-11062.5	4210	-52.74	1312500	4875000	26047	1325913472000	5333	212293	-1072787520000	1174	212302	1325913472000	-23.69	194240	72475428193	-23.77	0.3056
CA01	01	A	CA	3	1620	3	09:47:01	9.78361	28.485	09:52:51	9.88083	32.925	61.41	CA01A	1.86792	22.0867	23.9547	4813	-18041.2	4287	-54.85	1500000	4687500	20992	891231552000	5646	236560	-928740160000	3151	232740	928740160000	-28.37	236560	56565313159	-28.87	0.84
CA01	01	A	CA	3	1620	3	09:47:01	9.78361	28.485	09:52:51	9.88083	32.925	61.41	CA01A	2.671	24.2853	26.9563	5002	-3889.3	4247	-56.71	1500000	6750000	20685	1011913984000	5829	255253	-758594752000	2169	257027	1011913984000	-26.45	256987	46597900196	-29	0.5295
CA01	01	A	CA	3	1620	3	09:47:01	9.78361	28.485	09:52:51	9.88083	32.925	61.41	CA01A	3.82812	11.034	14.8621	4516	-12924.7	4041	-52.46	937500	4875000	26495	1085882496000	5122	124613	-1014855488000	2560	124615	1085882496000	-23.37	124613	74845229097	-23.33	0.3728
CA01	01	C	CA	3	1620	3	09:47:01	9.78361	28.485	09:52:51	9.88083	32.925	61.41	CA01C	2.93677	34.536	37.4728	4370	-49113.5	3324	-79.38	3000000	11625000	-1572	31030882000	5416	354560	-52533744000	1414	354551	52533744000	-49.59	362000	3378552342	-51.39	0.5664
CA01	01	A	CA	3	1620	3	09:47:01	9.78361	28.485	09:52:51	9.88083	32.925	61.41	CA01A	0.159505	27.2006	27.3602	4164	-19779.3	3288	-77.79	937500	4875000	-12620	23892596000	4858	273520	-19034628000	2012	272422	23892596000	-55.27	273520	4035669713	-62.49	0.9492
CA01	01	A	CA	3	1620	3	09:47:01	9.78361	28.485	09:52:51	9.88083	32.925	61.41	CA01A	0.370553	27.6745	28.0451	4015	30618.1	3039	-62.32	2625000	4312500	6492	155957296000	5316	277467	-165272368000	1926	277454	165272368000	-34.3	277147	24082167223	-43.32	0.1087
CA01	01	C	CA	3	1620	3	09:47:01	9.78361	28.485	09:52:51	9.88083	32.925	61.41	CA01C	0.237333	59.2413	59.4787	2344	37226.1	2183	-68.37	375000	750000	-1490	36194048000	3629	593680	-36874720000	1291	593044	36874720000	-43.73	593680	11919019732	-51.36	0.5341
CA02	02	C	CA	3	1600	3	09:27:04	9.45111	30.72	09:32:44	9.54556	37.62	68.34	CA02C	1.05867	103.099	104.157	5718	-19697.4	4715	-49.85	4875000	11062500	23536	836078080000	5657	1033067	-937555712000	2284	1033079	937555712000	-24.57	1033067	101370269399	-26.27	0.1965
CA02	02	C	CA	3	1600	3	09:27:04	9.45111	30.72	09:32:44	9.54556	37.62	68.34	CA02C	0.357333	104.344	104.701	5478	5113.4	4512	-49.72	5812500	9750000	18966	708804800000	5628	1044933	-533343744000	1905	1044701	708804800000	-28.67	1044933	102651762730	-30.88	0.4179
CA02	02	C	CA	3	1600	3	09:27:04	9.45111	30.72	09:32:44	9.54556	37.62	68.34	CA02C	0.256	116.837	117.093	2246	12166.2	1961	-71.89	187500	750000	-4637	26514340000	2508	1168960	-21188222000	1310	1168843	26514340000	-46.77	1168960	8007702882	-54.49	0.2292
CA02	02	C	CA	3	1600	3	09:27:04	9.45111	30.72	09:32:44	9.54556	37.62	68.34	CA02C	2.3603	118.496	120.857	2804	-38349.5	2387	-80.04	375000	1125000	-3188	21100770000	4946	1208053	-33098196000	1393	1205632	33098196000	-48.98	1186400	3101030625	-53.08	0.06
CA02	02	C	CA	3	1600	3	09:27:04	9.45111	30.72	09:32:44	9.54556	37.62	68.34	CA02C	1.41009	106.2	107.61	5556	-24183.9	4578	-52.29	4875000	11625000	22329	878218880000	5206	1071920	-1064297280000	3775	1071134	1064297280000	-29.13	1064187	76151167749	-27.51	0.1553
CA02	02	A	CA	3	1600	3	09:27:04	9.45111	30.72	09:32:44	9.54556	37.62	68.34	CA02A	1.09333	83.32	84.4133	4590	-17657.1	4072	-45.79	750000	6937500	27723	1152550784000	5468	840853	-998620544000	2070	840762	1152550784000	-19.65	838933	161404279198	-22.09	0.5232
CA02	02	A	CA	3	1600	3	09:27:04	9.45111	30.72	09:32:44	9.54556	37.62	68.34	CA02A	0.32	74.6427	74.9627	2530	32491.5	2155	-72.37	375000	937500	-4160	24093198000	2756	747520	-28634190000	1336	747005	28634190000	-48.43	747520	7589539262	-53.98	0.3417
CA02	02	C	CA	3	1600	3	09:27:04	9.45111	30.72	09:32:44	9.54556	37.62	68.34	CA02C	0.288	110.995	111.283	2355	29056.9	2106	-74.08	187500	750000	-6316	20618428000	2756	1110480	-16479626000	1482	1111544	20618428000	-49.04	1110480	6232082462	-56.15	0.1852
CA02	02	C	CA	3	1600	3	09:27:04	9.45111	30.72	09:32:44	9.54556	37.62	68.34	CA02C	1.80697	100.166	101.973	5726	-30660.2	3909	-57.35	7125000	10125000	18353	584434176000	5423	1017947	-533239840000	2772	1017403	584434176000	-29.47	1008507	42652386747	-31.47	0.3781
CA02	02	A	CA	3	1600	3	09:27:04	9.45111	30.72	09:32:44	9.54556	37.62	68.34	CA02A	0.389279	73.3467	73.736	2127	38372.5	2120	-69.45	187500	562500	-0.419	42415624000	4942	736400	-32171150000	0.947	736449	42415624000	-41.74	736400	10559872050	-50.26	0.7517
CA02	02	A	CA	3	1600	3	09:27:04	9.45111	30.72	09:32:44	9.54556	37.62	68.34	CA02A	0.145552	61.3158	61.4613	2342	111.3	2101	-72.76	187500	562500	-7966	28271440000	2683	613867	-16591716000	1435	613864	28271440000	-47.8	613867	7399308878	-57.62	0.4815
CA02	02	C	CA	3	1600	3	09:27:04	9.45111	30.72	09:32:44	9.54556	37.62	68.34	CA02C	0.96	105.219	106.179	5172	-24315.6	4399	-51.54	3375000	9937500	21424	940724800000	5827	1058667	-982353920000	1071	1058003	982353920000	-27.12	1058667	83618824616	-28.37	0.675
CA02	02	A	CA	3	1600	3	09:27:04	9.45111	30.72	09:32:44	9.54556	37.62	68.34	CA02A	0.872839	65.8747	66.7475	5500	-28238.7	3736	-65.71	6375000	10125000	6834	241224496000	5503	659227	-268606944000	1044	659204	268606944000	-34.18	664693	16144477494	-43.07	0.682
CA02	02	A	CA	3	1600	3	09:27:04	9.45111	30.72	09:32:44	9.54556	37.62	68.34	CA02A	0.304	69.952	70.256	2128	-6553.2	1966	-73.1	187500	562500	-5109	22070604000	3032	700427	-18117712000	1311	700580	22070604000	-46.66	700427	6983056954	-54.93	0.2982
CA02	02	C	CA	3	1600	3	09:27:04	9.45111	30.72	09:32:44	9.54556	37.62	68.34	CA02C	0.296	104.864	105.16	4854	-61196.4	3734	-52.95	3187500	10500000	14929	589391424000	5206	1049520	-617019328000	1159	1049734	617019328000	-28.86	1049520	71097490695	-34.89	0.2973
CA02	02	C	CA	3	1600	3	09:27:04	9.45111	30.72	09:32:44	9.54556	37.62	68.34	CA02C	0.294113	128.771	129.065	3100	37177.2	2831	-66.44	562500	4687500	1396	78684584000	5447	1289040	-60285952000	1328	1287723	78684584000	-41.78	1289040	15033252391	-48.41	0.4545
CA02	02	C	CA	3	1600	3	09:27:04	9.45111	30.72	09:32:44	9.54556	37.62	68.34	CA02C	0.898667	102.051	102.949	5464	-34855.6	4531	-54.55	7500000	9750000	18129	528554272000	5427	1024827	-500655552000	2574	1024823	528554272000	-30.81	1021627	58414732249	-31.77	0.1246
CA02	02	A	CA	3	1600	3	09:27:04	9.45111	30.72	09:32:44	9.54556	37.62	68.34	CA02A	0.216	68.4853	68.7013	2610	73663.3	2952	-69.26	375000	750000	-2739	40235520000	5669	685440	-34033680000	1468	685176	40235520000	-44.07	686053	10655689961	-52.74	0.5556
CA02	02	A	CA	3	1600	3	09:27:04	9.45111	30.72	09:32:44	9.54556	37.62	68.34	CA02A	2.28551	84.7413	87.0268	5200	-43872.1	4355	-47.83	1687500	7500000	28892	1453507072000	5568	851600	-1354197888000	2142	851593	1453507072000	-18.84	863547	127599464014	-20.93	0.706
CA02	02	A	CA	3	1600	3	09:27:04	9.45111	30.72	09:32:44	9.54556	37.62	68.34	CA02A	0.981474	63.2933	64.2748	5965	-20079.9	4409	-65.81	4312500	12000000	7243	169710144000	5437	640027	-168769008000	1014	640558	169710144000	-40.62	637867	16121354567	-42.57	0.5027
CA02	02	C	CA	3	1600	3	09:27:04	9.45111	30.72	09:32:44	9.54556	37.62	68.34	CA02C	1.11028	123.793	124.903	2071	-8382.7	1977	-78.01	375000	562500	-4437	24361964000	3904	1238693	-22725900000	1316	1238696	24361964000	-45.21	1238693	3950852976	-54.25	0.0675
CA02	02	C	CA	3	1600	3	09:27:04	9.45111	30.72	09:32:44	9.54556	37.62	68.34	CA02C	0.322667	109.499	109.821	2301	13995.3	2365	-70.75	375000	562500	-2497	32117516000	5022	1096587	-27562474000	1286	1096600	32117516000	-43.99	1096587	9150703441	-52.32	0.4959
CA02	02	A	CA	3	1600	3	09:27:04	9.45111	30.72	09:32:44	9.54556	37.62	68.34	CA02A	1.95354	81.2305	83.184	5356	-30613.9	4038	-53.25	4125000	9375000	22786	893491456000	5621	824187	-751523712000	2293	824909	893491456000	-25.66	819253	68320003044	-27.04	0.3552
CA02	02	A	CA	3	1600	3	09:27:04	9.45111	30.72	09:32:44	9.54556	37.62	68.34	CA02A	1.4438	76.7989	78.2427	5644	-28089.1	4524	-55.03	4125000	9000000	19695	614299584000	5219	776507	-748579648000	3295	776659	748579648000	-26.91	772453	55981507325	-30.08	0.3087
CA02	02	A	CA	3	1600	3	09:27:04	9.45111	30.72	09:32:44	9.54556	37.62	68.34	CA02A	0.28	74.1947	74.4747	3268	-13354.4	3512	-66.49	375000	3937500	1145	69839920000	5488	742480	-106594472000	1785	742375	106594472000	-38.53	742480	14847929535	-48.73	0.1905
CA02	02	C	CA	3	1600	3	09:27:04	9.45111	30.72	09:32:44	9.54556	37.62	68.34	CA02C	0.858775	96.7707	97.6294	3398	-28173.2	3046	-72.52	375000	8250000	-0.037	50956720000	5068	968293	-47968448000	1413	969510	50956720000	-42.67	968293	7460136438	-49.84	0.0683
CA02	02	A	CA	3	1600	3	09:27:04	9.45111	30.72	09:32:44	9.54556	37.62	68.34	CA02A	1.63776	79.4321	81.0699	5398	-31081.3	4064	-61.14	3750000	10125000	14131	458478400000	5496	805787	-400150976000	1774	806054	458478400000	-28.19	801200	27445947309	-35.73	0.4192
CA02	02	C	CA	3	1600	3	09:27:04	9.45111	30.72	09:32:44	9.54556	37.62	68.34	CA02C	0.382135	126.64	127.022	2197	44886.5	1809	-75.05	187500	562500	-6111	33539052000	3341	1267173	-22124126000	1289	1267094	33539052000	-45.52	1267813	5542742009	-55.94	0.3662
CA02	02	A	CA	3	1600	3	09:27:04	9.45111	30.72	09:32:44	9.54556	37.62	68.34	CA02A	0.269333	89.9573	90.2267	5942	-34475.1	2753	-58.08	5625000	12937500	9393	577388416000	5804	899813	-669239936000	1295	899816	669239936000	-29.86	899813	39137757509	-40.48	0.0891
CA02	02	C	CA	3	1600	3	09:27:04	9.45111	30.72	09:32:44	9.54556	37.62	68.34	CA02C	2.29427	114.083	116.377	2420	-39142.4	2412	-78.29	187500	750000	-1554	25617792000	4710	1141307	-24819290000	1433	1141981	25617792000	-44.57	1141307	3830161475	-51.37	0.0209
CA02	02	C	CA	3	1600	3	09:27:04	9.45111	30.72	09:32:44	9.54556	37.62	68.34	CA02C	0.67298	122.655	123.328	2149	-17786.3	2204	-76.18	187500	562500	-4759	24073002000	4518	1231760	-19172626000	1278	1231988	24073002000	-46.41	1231760	4906475056	-54.54	0.7738
CA02	02	C	CA	3	1600	3	09:27:04	9.45111	30.72	09:32:44	9.54556	37.62	68.34	CA02C	0.895255	127.736	128.631	2797	26694	2505	-75.28	375000	1687500	-2631	27277276000	5244	1277787	-38678072000	1341	1285913	38678072000	-48.22	1277787	5410421637	-52.45	0.0478
CA02	02	A	CA	3	1600	3	09:27:04	9.45111	30.72	09:32:44	9.54556	37.62	68.34	CA02A	0.893333	62.3227	63.216	5600	-28074.2	3662	-71.7	9187500	11437500	0.954	143906912000	5536	630827	-113763680000	0.964	630886	143906912000	-43.98	625360	8139267553	-48.92	0.2388
CA02	02	C	CA	3	1600	3	09:27:04	9.45111	30.72	09:32:44	9.54556	37.62	68.34	CA02C	0.56	94.8053	95.3653	5213	59363.5	3628	-58.84	4312500	10312500	11791	310619360000	5636	950747	-339214400000	1409	953127	339214400000	-33.74	950747	36163527950	-37.99	0.481
CA02	02	A	CA	3	1600	3	09:27:04	9.45111	30.72	09:32:44	9.54556	37.62	68.34	CA02A	0.674372	87.364	88.0384	2420	-19318.2	2265	-73.39	375000	750000	-1973	31208548000	4491	874720	-32565698000	1291	873876	32565698000	-45.73	874720	6811672727	-51.68	0.1587
CA02	02	A	CA	3	1600	3	09:27:04	9.45111	30.72	09:32:44	9.54556	37.62	68.34	CA02A	0.802824	78.3885	79.1913	3258	-45972	2989	-74.8	375000	6750000	-2627	27583682000	5482	785413	-31187774000	1396	785139	31187774000	-44.61	784400	5692386846	-52.49	0.0633
CA02	02	C	CA	3	1600	3	09:27:04	9.45111	30.72	09:32:44	9.54556	37.62	68.34	CA02C	0.935334	107.963	108.899	2579	-16880.6	2490	-75.66	562500	750000	-2816	24464778000	4466	1080827	-29252744000	1317	1080648	29252744000	-46.49	1080827	5196973260	-52.61	0.1257
CA02	02	A	CA	3	1600	3	09:27:04	9.45111	30.72	09:32:44	9.54556	37.62	68.34	CA02A	0.258959	90.5893	90.8483	2352	70683.4	2046	-68.13	187500	562500	-0.836	42892872000	2701	906240	-40384880000	1388	906238	42892872000	-42.14	906240	12265819822	-50.73	0.134
CA02	02	C	CA	3	1600	3	09:27:04	9.45111	30.72	09:32:44	9.54556	37.62	68.34	CA02C	0.88406	95.6866	96.5707	5440	2478.8	3502	-66.71	4312500	10312500	5892	549899904000	5412	964987	-432299936000	1158	964971	549899904000	-33.18	962453	14728402176	-43.81	0.6314
CA02	02	C	CA	3	1600	3	09:27:04	9.45111	30.72	09:32:44	9.54556	37.62	68.34	CA02C	0.504548	98.008	98.5125	2389	59471.2	2003	-71.79	375000	562500	-1641	32187120000	2963	980293	-32560670000	1327	980348	32560670000	-46.45	980293	8016137146	-51.53	0.0372
CA02	02	C	CA	3	1600	3	09:27:04	9.45111	30.72	09:32:44	9.54556	37.62	68.34	CA02C	0.968	121.155	122.123	2481	-36004.4	2316	-75	375000	750000	-2004	37541408000	5179	1212133	-33689992000	1316	1212142	37541408000	-43.38	1219653	5590877213	-51.83	0.8375
CA02	02	C	CA	3	1600	3	09:27:04	9.45111	30.72	09:32:44	9.54556	37.62	68.34	CA02C	0.674372	125.433	126.107	2149	4237.3	2265	-82.69	187500	750000	-11272	10302016000	5590	1254587	-11348742000	1299	1254604	11348742000	-50.98	1254587	2304539016	-61.1	0.0357
CA02	02	C	CA	3	1600	3	09:27:04	9.45111	30.72	09:32:44	9.54556	37.62	68.34	CA02C	1.46365	93.1497	94.6133	5276	-21862.6	3596	-72.15	7687500	10875000	2632	55472916000	5216	942747	-70610504000	3767	942751	70610504000	-46.12	939093	7748269688	-47.2	0.5182
CA02	02	A	CA	3	1600	3	09:27:04	9.45111	30.72	09:32:44	9.54556	37.62	68.34	CA02A	0.706485	90.8965	91.6029	5384	50447.6	4129	-70.65	4875000	9375000	0.972	82660312000	5732	915813	-92835064000	1433	915462	92835064000	-43.45	909280	9220399121	-48.85	0.0417
CA02	02	A	CA	3	1600	3	09:27:04	9.45111	30.72	09:32:44	9.54556	37.62	68.34	CA02A	0.54061	88.5147	89.0553	2141	74677.6	1875	-68.33	187500	562500	2136	51252048000	2574	890080	-36492688000	1285	890022	51252048000	-40.17	890080	12082805663	-47.67	0.9158
CA02	02	A	CA	3	1600	3	09:27:04	9.45111	30.72	09:32:44	9.54556	37.62	68.34	CA02A	0.237333	64.8626	65.1	4628	90398.6	2735	-61.06	2437500	7312500	5825	263744544000	5111	649573	-264531760000	1354	649566	264531760000	-33.52	649573	27748165968	-44.02	0.3977
CA02	02	A	CA	3	1600	3	09:27:04	9.45111	30.72	09:32:44	9.54556	37.62	68.34	CA02A	0.240847	69.0115	69.2523	2352	33741.9	2803	-72.14	187500	750000	-5215	25593318000	5540	690640	-32315160000	1349	690752	32315160000	-45.87	690640	7708048282	-55.08	0.2135
CA02	02	A	CA	3	1600	3	09:27:04	9.45111	30.72	09:32:44	9.54556	37.62	68.34	CA02A	1.17212	66.892	68.0641	4851	-50611.4	4225	-55.55	937500	8250000	18269	661948672000	5534	678400	-638632448000	1755	678542	661948672000	-24.68	669280	52372217285	-31.57	0.0296
CA02	02	A	CA	3	1600	3	09:27:04	9.45111	30.72	09:32:44	9.54556	37.62	68.34	CA02A	0.3274	70.6813	71.0087	2054	-21940.5	2293	-85.14	187500	562500	-16856	8079808000	4175	707760	-9517716000	1312	707768	9517716000	-53.47	707760	1724642695	-66.75	0.2869
CA02	02	A	CA	3	1600	3	09:27:04	9.45111	30.72	09:32:44	9.54556	37.62	68.34	CA02A	1.4772	75.1611	76.6383	5271	833.7	3674	-63.83	2250000	9937500	10992	377468000000	5442	762133	-358989568000	1452	762037	377468000000	-30.46	757093	20188245422	-38.84	0.3707
CA02	02	A	CA	3	1600	3	09:27:04	9.45111	30.72	09:32:44	9.54556	37.62	68.34	CA02A	0.237333	65.5788	65.8162	2927	30574.8	2272	-76.29	375000	5062500	-9409	47428036000	5330	657200	-26251890000	1216	656100	47428036000	-51	657200	4803414656	-59.25	0.5909
CA02	02	C	CA	3	1600	3	09:27:04	9.45111	30.72	09:32:44	9.54556	37.62	68.34	CA02C	0.947333	98.8979	99.8452	2238	36229.5	1998	-74.24	187500	562500	-1350	22935738000	4947	989813	-37430260000	1021	995640	37430260000	-48.89	992853	6096399040	-51.17	0.4096
CA02	02	C	CA	3	1600	3	09:27:04	9.45111	30.72	09:32:44	9.54556	37.62	68.34	CA02C	0.144508	111.672	111.817	1945	-28317.2	1962	-76.81	187500	562500	-12102	14892576000	4155	1117307	-16499772000	1262	1117463	16499772000	-49.91	1117307	4500709091	-61.97	0.3962
CA02	02	C	CA	3	1600	3	09:27:04	9.45111	30.72	09:32:44	9.54556	37.62	68.34	CA02C	0.166836	111.907	112.074	2077	-20265.7	2177	-77.46	375000	562500	-12146	15903861000	5102	1119947	-16076909000	1221	1120105	16076909000	-48.7	1119947	4197372177	-61.96	0.5246
CA03	03	C	CA	3	1790	3	09:37:19	9.62194	33.245	09:43:16	9.72111	31.232	64.477	CA03C	0.488	183.117	183.605	1821	14503.6	1651	-69.14	187500	562500	0.897	32491638000	2607	1833867	-27649030000	1230	1831853	32491638000	-44.34	1833867	11020898413	-48.91	0.5519
CA03	03	C	CA	3	1790	3	09:37:19	9.62194	33.245	09:43:16	9.72111	31.232	64.477	CA03C	0.405333	192.92	193.325	2791	4730.3	2497	-64.67	375000	3187500	4561	90392248000	5409	1932107	-65240188000	1286	1932388	90392248000	-38.27	1932107	18425182696	-45.25	0.7171
CA03	03	C	CA	3	1790	3	09:37:19	9.62194	33.245	09:43:16	9.72111	31.232	64.477	CA03C	0.352	190.341	190.693	2061	18423	1867	-68.18	187500	562500	0.443	46433564000	2836	1904587	-34597820000	1242	1904349	46433564000	-41.33	1904587	12287421895	-49.38	0.3333
CA03	03	A	CA	3	1790	3	09:37:19	9.62194	33.245	09:43:16	9.72111	31.232	64.477	CA03A	0.306667	134.579	134.885	1647	25485.2	1506	-73.46	187500	375000	-5431	19757078000	2403	1346427	-14829390000	1233	1346537	19757078000	-48.23	1346427	6701418647	-55.25	0.2087
CA03	03	C	CA	3	1790	3	09:37:19	9.62194	33.245	09:43:16	9.72111	31.232	64.477	CA03C	0.970667	165.947	166.917	1703	7741.7	1580	-70.61	187500	375000	2401	33588956000	2983	1659867	-33217382000	1258	1659873	33588956000	-45.39	1661253	9270553364	-47.43	0.1841
CA03	03	C	CA	3	1790	3	09:37:19	9.62194	33.245	09:43:16	9.72111	31.232	64.477	CA03C	0.733333	186.256	186.989	5360	-6313.2	4365	-63.71	4312500	12375000	8088	118822016000	5258	1864107	-145880976000	1998	1863816	145880976000	-37.82	1864107	20552071862	-41.73	0.2109
CA03	03	C	CA	3	1790	3	09:37:19	9.62194	33.245	09:43:16	9.72111	31.232	64.477	CA03C	1.056	189.016	190.072	1635	21133.1	1571	-68.33	187500	562500	5041	38042052000	3058	1896373	-29283814000	1215	1890959	38042052000	-43.42	1892267	12044915111	-44.79	0.1995
CA03	03	C	CA	3	1790	3	09:37:19	9.62194	33.245	09:43:16	9.72111	31.232	64.477	CA03C	0.338667	192.352	192.691	1881	19184.9	1846	-65.55	187500	562500	2913	51886484000	3359	1925733	-45202376000	1292	1924860	51886484000	-38.95	1925173	16614305096	-46.93	0.4882
CA03	03	C	CA	3	1790	3	09:37:19	9.62194	33.245	09:43:16	9.72111	31.232	64.477	CA03C	0.418667	168.531	168.949	2325	28344.4	2069	-70.69	187500	562500	-1318	26776412000	4811	1686747	-27564034000	1319	1686332	27564034000	-44.34	1686747	9207646854	-51.14	0.3439
CA03	03	A	CA	3	1790	3	09:37:19	9.62194	33.245	09:43:16	9.72111	31.232	64.477	CA03A	0.384	160.579	160.963	4430	40884.1	2297	-67.32	2062500	6375000	1676	153157824000	4892	1606080	-193720848000	1321	1606082	193720848000	-38.76	1606080	13557977614	-48.15	0.0764
CA03	03	C	CA	3	1790	3	09:37:19	9.62194	33.245	09:43:16	9.72111	31.232	64.477	CA03C	0.330667	182.299	182.629	2083	-13863.7	1793	-74.2	187500	562500	-5847	21074980000	2917	1824773	-21207492000	1225	1824768	21207492000	-48.26	1824773	6162937655	-55.65	0.5403
CA03	03	C	CA	3	1790	3	09:37:19	9.62194	33.245	09:43:16	9.72111	31.232	64.477	CA03C	0.298667	183.757	184.056	3432	-69826.2	3380	-64.42	375000	5812500	3502	66442192000	5613	1838560	-86046240000	1807	1838457	86046240000	-38.52	1838560	19061770812	-46.28	0.3304
CA03	03	C	CA	3	1790	3	09:37:19	9.62194	33.245	09:43:16	9.72111	31.232	64.477	CA03C	0.336	191.043	191.379	2080	-2477	1816	-70.49	187500	562500	-2068	38212724000	2698	1911147	-46261096000	0.731	1911153	46261096000	-41.78	1911147	9428688528	-51.89	0.2143
CA03	03	A	CA	3	1790	3	09:37:19	9.62194	33.245	09:43:16	9.72111	31.232	64.477	CA03A	0.337186	161.836	162.173	4179	-60223.9	3294	-70.33	1312500	8812500	-1938	55203252000	5578	1619040	-66546980000	1054	1619122	66546980000	-42.28	1620400	9550563919	-51.76	0.608
CA03	03	C	CA	3	1790	3	09:37:19	9.62194	33.245	09:43:16	9.72111	31.232	64.477	CA03C	0.834937	185.096	185.931	5095	-48618.7	3697	-66.44	4687500	10500000	5899	123700952000	5437	1858373	-105725960000	1018	1858416	123700952000	-37.87	1856347	14950170114	-43.93	0.6442
CA03	03	C	CA	3	1790	3	09:37:19	9.62194	33.245	09:43:16	9.72111	31.232	64.477	CA03C	0.528	193.507	194.035	1989	25751.9	1906	-70.52	187500	562500	-0.143	32072308000	5299	1939147	-29763230000	1162	1939140	32072308000	-42.02	1939147	9420636314	-49.93	0.7727
CA03	03	A	CA	3	1790	3	09:37:19	9.62194	33.245	09:43:16	9.72111	31.232	64.477	CA03A	0.232	129.973	130.205	2442	-43146.5	2087	-73.17	187500	750000	-6335	26755832000	4128	1300347	-24671246000	1281	1300376	26755832000	-43.9	1300347	6952816583	-56.14	0.2644
CA03	03	A	CA	3	1790	3	09:37:19	9.62194	33.245	09:43:16	9.72111	31.232	64.477	CA03A	0.317333	132.339	132.656	3452	-43361.8	2457	-70.49	375000	7875000	-2345	34205124000	5412	1325653	-48399968000	1047	1325677	48399968000	-44.43	1325653	9431075229	-52.13	0.7119
CA03	03	A	CA	3	1790	3	09:37:19	9.62194	33.245	09:43:16	9.72111	31.232	64.477	CA03A	0.368	132.896	133.264	2942	-44625.1	3026	-70.94	375000	2250000	-2158	51781756000	4724	1329867	-38031096000	1452	1330003	51781756000	-42.07	1329867	8904311095	-51.99	0.2409
CA03	03	A	CA	3	1790	3	09:37:19	9.62194	33.245	09:43:16	9.72111	31.232	64.477	CA03A	0.392	161.259	161.651	2562	5241.7	2218	-67.65	375000	1500000	1439	55531248000	4048	1613893	-58550748000	1070	1614581	58550748000	-40.86	1613893	13091241233	-48.37	0.3333
CA03	03	C	CA	3	1790	3	09:37:19	9.62194	33.245	09:43:16	9.72111	31.232	64.477	CA03C	0.573333	187.045	187.619	5114	-6771.4	3693	-69.38	6937500	9937500	1347	58865792000	5200	1872880	-86714280000	1057	1872874	86714280000	-45.55	1874533	10714922627	-48.45	0.7116
CA03	03	C	CA	3	1790	3	09:37:19	9.62194	33.245	09:43:16	9.72111	31.232	64.477	CA03C	0.184	169.272	169.456	2327	-55241.6	2189	-74.85	187500	750000	-9017	19199538000	3531	1693867	-26226342000	1203	1693477	26226342000	-48.07	1693867	5731670201	-58.83	0.6232
CA03	03	C	CA	3	1790	3	09:37:19	9.62194	33.245	09:43:16	9.72111	31.232	64.477	CA03C	0.718967	187.797	188.516	3922	30789	2931	-74.69	750000	3562500	-2989	44434212000	4357	1878907	-48773012000	1503	1878387	48773012000	-45.79	1878907	5785924553	-52.82	0.1301
CA03	03	C	CA	3	1790	3	09:37:19	9.62194	33.245	09:43:16	9.72111	31.232	64.477	CA03C	0.189333	191.776	191.965	2417	-27301.5	2419	-74.02	187500	750000	-8059	18493478000	4073	1918373	-25208190000	1343	1918378	25208190000	-48.73	1918373	6250547855	-57.95	0.3239
CA03	03	C	CA	3	1790	3	09:37:19	9.62194	33.245	09:43:16	9.72111	31.232	64.477	CA03C	0.305073	164.597	164.902	4430	-8747.1	3013	-80.21	7500000	12375000	-12219	13175069000	4853	1646613	-16062510000	1056	1648605	16062510000	-57.58	1647840	3055862193	-62.09	0.614
CA03	03	C	CA	3	1790	3	09:37:19	9.62194	33.245	09:43:16	9.72111	31.232	64.477	CA03C	0.216	170.395	170.611	2246	99547.3	2041	-75.26	187500	562500	-8734	19575596000	3845	1704693	-25884308000	1076	1704572	25884308000	-48.39	1704693	5521508768	-58.45	0.3457
CA03	03	A	CA	3	1790	3	09:37:19	9.62194	33.245	09:43:16	9.72111	31.232	64.477	CA03A	0.449582	131.81	132.26	5449	42869.1	3408	-62.82	3000000	10125000	6849	515496032000	5507	1320400	-447586272000	1193	1320395	515496032000	-29.67	1320400	22173323085	-43.19	0.5119
CA03	03	C	CA	3	1790	3	09:37:19	9.62194	33.245	09:43:16	9.72111	31.232	64.477	CA03C	0.48962	165.094	165.584	2973	-10781.4	2389	-78.31	375000	1687500	-8276	27891622000	5182	1653653	-33577712000	0.978	1653694	33577712000	-46.93	1653653	3818932182	-58.1	0.5519
CA03	03	C	CA	3	1790	3	09:37:19	9.62194	33.245	09:43:16	9.72111	31.232	64.477	CA03C	0.626203	184.342	184.968	5053	-25296.3	3073	-72.46	5625000	10312500	-1386	57954984000	5693	1843787	-73981680000	0.827	1843794	73981680000	-44.18	1843787	7385603993	-51.3	0.0558
CA03	03	C	CA	3	1790	3	09:37:19	9.62194	33.245	09:43:16	9.72111	31.232	64.477	CA03C	0.298667	192.013	192.312	5992	7466	3760	-61.12	7312500	12750000	6755	428313312000	5757	1921707	-434327616000	1875	1921720	434327616000	-33.84	1921333	27475468646	-43.11	0.3964
CA03	03	A	CA	3	1790	3	09:37:19	9.62194	33.245	09:43:16	9.72111	31.232	64.477	CA03A	0.166836	133.625	133.792	2952	75974.4	2343	-83.21	375000	1500000	-17899	8283298000	5178	1337280	-10660372000	1029	1337223	10660372000	-54.49	1337280	2163995842	-67.71	0.623
CA03	03	A	CA	3	1790	3	09:37:19	9.62194	33.245	09:43:16	9.72111	31.232	64.477	CA03A	0.112395	133.994	134.107	2709	196238	2670	-76.28	375000	1125000	-12659	16901912000	4250	1340640	-20388312000	1590	1340585	20388312000	-49.22	1340640	4806393877	-62.49	0.6341
CA03	03	A	CA	3	1790	3	09:37:19	9.62194	33.245	09:43:16	9.72111	31.232	64.477	CA03A	0.0963389	134.331	134.428	3360	-188583	2767	-82.93	562500	1687500	-19984	9753098000	3993	1343867	-10780723000	1402	1343784	10780723000	-56.9	1343867	2191426604	-69.99	0.5714
CA03	03	A	CA	3	1790	3	09:37:19	9.62194	33.245	09:43:16	9.72111	31.232	64.477	CA03A	0.160565	135.552	135.712	1961	15671.3	2009	-75.64	187500	562500	-10404	26013748000	5255	1355733	-24679136000	1122	1355743	26013748000	-45.45	1355733	5194572586	-60.27	0.1333
CA03	03	C	CA	3	1790	3	09:37:19	9.62194	33.245	09:43:16	9.72111	31.232	64.477	CA03C	0.192678	167.979	168.172	2382	-20899.6	2252	-75.72	187500	750000	-9757	17003670000	3696	1680720	-25999424000	1321	1680486	25999424000	-49.64	1680720	5073032311	-59.69	0.4789
CA03	03	C	CA	3	1790	3	09:37:19	9.62194	33.245	09:43:16	9.72111	31.232	64.477	CA03C	0.192678	169.713	169.906	2283	-39562.3	2177	-80.7	187500	750000	-14737	8466651000	4611	1697707	-14036274000	1086	1697613	14036274000	-53.79	1697707	2862674427	-64.66	0.2958
CA04	04	C	CA	3	1555	3				10:05:52	10.0978	35.354	35.354	CA04C	0.301333	194.643	194.944	3719	19112.6	3052	-72.17	562500	10687500	-4219	37491452000	5248	1946747	-32779608000	1565	1946756	37491452000	-45.53	1948800	7819154412	-53.99	0.7876
CA04	04	C	CA	3	1555	3				10:05:52	10.0978	35.354	35.354	CA04C	1.32267	211.88	213.203	4582	-24274.3	4224	-44.56	937500	5250000	29792	2018462592000	5634	2124640	-1599412352000	3004	2125057	2018462592000	-18.34	2125333	185309308739	-20.07	0.494
CA04	04	C	CA	3	1555	3				10:05:52	10.0978	35.354	35.354	CA04C	2.56533	224.683	227.248	4697	-747.2	4224	-51.15	937500	6750000	26072	755694912000	5412	2266987	-630855808000	2851	2248925	755694912000	-26.3	2266320	86709711885	-23.79	0.7599
CA04	04	C	CA	3	1555	3				10:05:52	10.0978	35.354	35.354	CA04C	1.2027	195.104	196.307	5594	-23802.4	4298	-60.86	5250000	9750000	13082	247803504000	5417	1959893	-370523040000	2879	1959831	370523040000	-33.75	1951387	28507182181	-36.74	0.0288
CA04	04	C	CA	3	1555	3				10:05:52	10.0978	35.354	35.354	CA04C	1.6504	210.019	211.669	5139	-17970.8	4303	-48.76	2250000	6000000	26542	1503357952000	5355	2115893	-1534907520000	3462	2114958	1534907520000	-20.72	2102400	114347593816	-23.3	0.1327
CA04	04	C	CA	3	1555	3				10:05:52	10.0978	35.354	35.354	CA04C	0.664	223.771	224.435	4114	5865	4110	-49.61	750000	3562500	21755	1058209344000	5195	2242720	-925405952000	3132	2243284	1058209344000	-20.57	2242720	103094360240	-28.15	0.755
CA04	04	C	CA	3	1555	3				10:05:52	10.0978	35.354	35.354	CA04C	1.53274	196.467	198	5353	-12675.3	4102	-58.81	4687500	8250000	16174	450139456000	5160	1965627	-467335456000	3507	1965629	467335456000	-29.37	1965040	36103682300	-33.63	0.0226
CA04	04	C	CA	3	1555	3				10:05:52	10.0978	35.354	35.354	CA04C	1.25333	221.861	223.115	5038	-44127.7	4158	-46.79	1500000	7312500	27329	1679116800000	5253	2219760	-1286690304000	1333	2220098	1679116800000	-20.97	2219653	142868331928	-22.56	0.083
CA04	04	C	CA	3	1555	3				10:05:52	10.0978	35.354	35.354	CA04C	1.26738	213.424	214.691	4967	239.1	4117	-53.55	1125000	7687500	20616	766507904000	5525	2138907	-681276224000	2132	2134841	766507904000	-23.14	2138907	66356458013	-29.17	0.3684
CA04	04	C	CA	3	1555	3				10:05:52	10.0978	35.354	35.354	CA04C	4.00105	214.948	218.949	4975	-65742.4	3469	-67.46	2250000	10125000	11687	247726432000	5542	2188400	-179011024000	1255	2182555	247726432000	-36.95	2165147	13286130265	-38.15	0.3913
CA04	04	C	CA	3	1555	3				10:05:52	10.0978	35.354	35.354	CA04C	2.60115	207.032	209.634	2364	-44862	3396	-74.5	187500	1125000	2772	66426100000	5389	2093440	-61620712000	1274	2093436	66426100000	-36.78	2084693	5924134234	-47.03	0.5524
CA04	04	C	CA	3	1555	3				10:05:52	10.0978	35.354	35.354	CA04C	2.39242	219.235	221.628	4874	-65584.2	3939	-48.76	1312500	4875000	28159	2147483648000	5742	2215173	-2147483648000	2699	2215055	2147483648000	-15.47	2194293	115722455225	-21.58	0.0804
CA04	04	C	CA	3	1555	3				10:05:52	10.0978	35.354	35.354	CA04C	2.74566	199.277	202.023	5755	-17397.1	3653	-69.49	6375000	10687500	8024	374925312000	4520	2001040	-272397280000	3287	2009752	374925312000	-35.02	2011307	10550203675	-41.79	0.6754
CA04	04	C	CA	3	1555	3				10:05:52	10.0978	35.354	35.354	CA04C	0.838455	227.613	228.452	3740	-27739.8	3232	-75.9	562500	8437500	-3527	25738762000	5130	2276720	-29905040000	1367	2280383	29905040000	-48.52	2276720	5052341041	-53.33	0.0701
CA04	04	C	CA	3	1555	3				10:05:52	10.0978	35.354	35.354	CA04C	2.23185	202.296	204.528	5419	-38687.8	4240	-77.97	7875000	10875000	-1354	68068016000	5459	2028853	-63138444000	2865	2027434	68068016000	-47.75	2024453	3976618661	-51.16	0.067
CA04	04	C	CA	3	1555	3				10:05:52	10.0978	35.354	35.354	CA04C	1.86255	204.817	206.679	5023	-31705.5	4045	-78.67	7125000	10875000	-2850	30194622000	5413	2066240	-40455656000	1772	2059608	40455656000	-53.08	2049093	3647699651	-52.7	0.0488
CA05	05	C	CA	3	1630	3	10:15:38	10.2606	34.341	10:15:38	10.2606	34.341	68.682	CA05C	0.366099	229.431	229.797	4918	-120899	4463	-64.1	1500000	10687500	4684	108637192000	5116	2297547	-131606160000	1942	2297557	131606160000	-39.57	2295227	19434663682	-45.23	0.2482
CA05	05	C	CA	3	1630	3	10:15:38	10.2606	34.341	10:15:38	10.2606	34.341	68.682	CA05C	0.488361	233.053	233.542	5973	-32355.6	4672	-65.36	5437500	15000000	4672	97236512000	5616	2333360	-113456696000	1797	2334824	113456696000	-42.08	2330853	16953560501	-45.17	0.0656
CA05	05	C	CA	3	1630	3	10:15:38	10.2606	34.341	10:15:38	10.2606	34.341	68.682	CA05C	3.41067	248.885	252.296	5732	-18851.4	4501	-62.45	6187500	11625000	16009	221922560000	5562	2521893	-208534400000	1833	2519249	221922560000	-35.96	2492347	23665298819	-33.83	0.1024
CA05	05	C	CA	3	1630	3	10:15:38	10.2606	34.341	10:15:38	10.2606	34.341	68.682	CA05C	1.91868	256.18	258.099	5189	-25341.7	4231	-50.05	2625000	5625000	25907	1158953344000	5266	2576933	-1331748096000	2946	2576937	1331748096000	-21.02	2565973	99150101066	-23.88	0.217
CA05	05	C	CA	3	1630	3	10:15:38	10.2606	34.341	10:15:38	10.2606	34.341	68.682	CA05C	1.43733	247.213	248.651	5451	11131.1	4634	-49.28	2812500	8062500	25435	1019097792000	4996	2476187	-732022144000	3526	2476386	1019097792000	-23.84	2472133	108165514565	-24.38	0
CA05	05	C	CA	3	1630	3	10:15:38	10.2606	34.341	10:15:38	10.2606	34.341	68.682	CA05C	0.385356	229.913	230.298	5573	-78033.6	3704	-69.97	9000000	13500000	-1000	95419888000	5346	2302293	-100843592000	1198	2299968	100843592000	-46.22	2302560	10071212966	-50.72	0.8951
CA05	05	C	CA	3	1630	3	10:15:38	10.2606	34.341	10:15:38	10.2606	34.341	68.682	CA05C	3.25333	252.581	255.835	5810	-33982.8	4248	-62.97	5437500	11250000	15280	227469248000	5613	2557760	-194755264000	2133	2555763	227469248000	-35.63	2545893	22303227672	-34.55	0.6172
CA05	05	C	CA	3	1630	3	10:15:38	10.2606	34.341	10:15:38	10.2606	34.341	68.682	CA05C	0.840536	262.474	263.315	5713	-21864.9	3768	-59.04	4125000	10312500	13340	283005088000	5559	2632613	-287351008000	1977	2630712	287351008000	-32.87	2632613	35007027097	-36.51	0.9365
CA05	05	C	CA	3	1630	3	10:15:38	10.2606	34.341	10:15:38	10.2606	34.341	68.682	CA05C	0.885333	233.773	234.659	5041	-20916.2	4550	-53.67	1687500	10125000	18942	541401728000	5460	2346160	-608507840000	3113	2345977	608507840000	-24.7	2346160	65193680865	-30.88	0.9518
CA05	05	C	CA	3	1630	3	10:15:38	10.2606	34.341	10:15:38	10.2606	34.341	68.682	CA05C	0.181333	240.931	241.112	1897	-31166	1764	-76.22	187500	562500	-10441	15456692000	2615	2409680	-14757571000	1244	2409693	15456692000	-49.78	2409680	4850381333	-60.34	0.2059
CA05	05	C	CA	3	1630	3	10:15:38	10.2606	34.341	10:15:38	10.2606	34.341	68.682	CA05C	0.855902	246.216	247.072	5220	-20813	4293	-50	2250000	8062500	22454	600222336000	5464	2462960	-631268928000	1126	2463739	631268928000	-26.41	2462960	99670839637	-27.34	0.0938
CA05	05	C	CA	3	1630	3	10:15:38	10.2606	34.341	10:15:38	10.2606	34.341	68.682	CA05C	1.36267	244.768	246.131	5246	-10479.1	3480	-59.04	3000000	11812500	15439	457653408000	5437	2456533	-343474112000	0.794	2456643	457653408000	-30.92	2451173	35076610750	-34.39	0.2564
CA05	05	C	CA	3	1630	3	10:15:38	10.2606	34.341	10:15:38	10.2606	34.341	68.682	CA05C	1.05918	234.81	235.869	4589	-22734.6	4004	-51.1	1125000	8625000	22289	548092544000	5363	2355893	-592924544000	1147	2353779	592924544000	-24.7	2350400	87903589566	-27.51	0.2166
CA05	05	C	CA	3	1630	3	10:15:38	10.2606	34.341	10:15:38	10.2606	34.341	68.682	CA05C	0.945951	236.08	237.026	5028	-38781.7	3992	-57.79	1875000	7687500	15101	382340928000	5456	2361733	-430237504000	1895	2361642	430237504000	-29.22	2361733	40772685146	-34.67	0.0989
CA05	05	C	CA	3	1630	3	10:15:38	10.2606	34.341	10:15:38	10.2606	34.341	68.682	CA05C	0.426667	230.971	231.397	4869	-25714.7	2133	-66.05	2625000	10500000	3401	330528576000	5372	2310427	-315317216000	0.822	2310394	330528576000	-36.66	2310427	15652281188	-46.45	0.1688
CA05	05	C	CA	3	1630	3	10:15:38	10.2606	34.341	10:15:38	10.2606	34.341	68.682	CA05C	1.2	258.341	259.541	5197	-18224.3	4286	-48.84	1687500	7875000	25091	1168556032000	5421	2590587	-925820672000	1724	2590436	1168556032000	-21.04	2592960	113994130984	-24.71	0.7956
CA05	05	C	CA	3	1630	3	10:15:38	10.2606	34.341	10:15:38	10.2606	34.341	68.682	CA05C	2.31213	259.809	262.121	5779	-11007.9	4526	-60.84	4500000	11062500	15924	404219520000	5833	2617093	-459966944000	1575	2617076	459966944000	-32.21	2617093	28565592363	-33.88	0.8222
CA05	05	C	CA	3	1630	3	10:15:38	10.2606	34.341	10:15:38	10.2606	34.341	68.682	CA05C	0.850994	237.588	238.439	1724	43365.3	1608	-75.73	187500	562500	-3303	19834426000	2879	2376533	-17749908000	1270	2376529	19834426000	-47.59	2376533	5126090219	-53.14	0.0755
CA05	05	C	CA	3	1630	3	10:15:38	10.2606	34.341	10:15:38	10.2606	34.341	68.682	CA05C	0.353243	231.647	232	4924	17413.4	2723	-68.38	2812500	9000000	0.243	235247648000	5075	2318613	-259788608000	0.862	2318612	259788608000	-37.27	2318613	11625964221	-49.85	0.6061
CA05	05	C	CA	3	1630	3	10:15:38	10.2606	34.341	10:15:38	10.2606	34.341	68.682	CA05C	0.497751	232.273	232.771	5242	2801	3090	-67.63	3187500	8437500	2480	320933152000	5166	2326000	-252654336000	1286	2326012	320933152000	-36.67	2325253	13159892843	-47.28	0.5054
CA05	05	C	CA	3	1630	3	10:15:38	10.2606	34.341	10:15:38	10.2606	34.341	68.682	CA05C	0.343457	238.813	239.156	2181	-24061.5	1987	-87.03	187500	750000	-18538	5584063000	4317	2391040	-7835667000	1085	2390967	7835667000	-56.72	2391040	1398041601	-68.37	0.8516
CA05	05	C	CA	3	1630	3	10:15:38	10.2606	34.341	10:15:38	10.2606	34.341	68.682	CA05C	0.128452	241.934	242.062	2575	-44626.3	2116	-90.29	375000	937500	-26092	3326827000	3873	2419973	-4403682000	1105	2419970	4403682000	-63.93	2419973	961678681	-75.89	0.4894
CA05	05	C	CA	3	1630	3	10:15:38	10.2606	34.341	10:15:38	10.2606	34.341	68.682	CA05C	0.128452	242.351	242.48	2380	-72086.4	2206	-88.15	375000	750000	-23951	4565488000	3899	2423867	-5847987000	1141	2423733	5847987000	-60.41	2423867	1204578304	-73.93	0.2766
CA05	05	C	CA	3	1630	3	10:15:38	10.2606	34.341	10:15:38	10.2606	34.341	68.682	CA05C	0.134723	242.891	243.026	2271	-44601.2	2215	-90.69	187500	750000	-26309	3185978000	4501	2429573	-3776799000	1129	2429545	3776799000	-62.82	2429573	919438197	-76.07	0.4898
CA05	05	C	CA	3	1630	3	10:15:38	10.2606	34.341	10:15:38	10.2606	34.341	68.682	CA05C	0.144508	243.283	243.427	2692	-47463.6	2054	-92.02	375000	937500	-27233	3401183000	4246	2433440	-3646726000	1107	2433443	3646726000	-63.3	2433440	779199559	-77.21	0.4259
CA05	05	C	CA	3	1630	3	10:15:38	10.2606	34.341	10:15:38	10.2606	34.341	68.682	CA05C	0.112395	243.941	244.053	1610	7175.1	1769	-79.59	187500	375000	-15973	7142708000	2959	2439813	-7897251000	1278	2439816	7897251000	-55.59	2439813	3277290248	-65.82	0.3659
CA05	05	C	CA	3	1630	3	10:15:38	10.2606	34.341	10:15:38	10.2606	34.341	68.682	CA05C	0.128452	244.214	244.342	2176	-45387.7	2231	-88.92	187500	937500	-24724	3953581000	5719	2442667	-4319408000	1166	2442637	4319408000	-59.89	2442667	1119261868	-74.57	0.4043
CB01	01	A	CB	3	1430	3	10:47:28	10.7911	30.281	10:53:14	10.8872	42.836	73.117	CB01A	0.690429	266.055	266.745	5061	-10247.5	3394	-63.19	2812500	10312500	8330	307055712000	5467	2664853	-312509248000	1165	2664708	312509248000	-34.48	2666400	21663096533	-41.53	0.8488
CB01	01	C	CB	3	1430	3	10:47:28	10.7911	30.281	10:53:14	10.8872	42.836	73.117	CB01C	2.96	306.136	309.096	5131	-18893.9	3977	-46.56	4875000	7875000	31285	1271800064000	5067	3072907	-1131135872000	1873	3072164	1271800064000	-21.13	3069467	147561857934	-18.55	0.2739
CB01	01	C	CB	3	1430	3	10:47:28	10.7911	30.281	10:53:14	10.8872	42.836	73.117	CB01C	1.46933	304.379	305.848	5600	-25300.2	4608	-48.9	3187500	9750000	25902	994531712000	5469	3049760	-796474368000	3234	3049996	994531712000	-23.88	3048293	112758486595	-23.92	0.3067
CB01	01	C	CB	3	1430	3	10:47:28	10.7911	30.281	10:53:14	10.8872	42.836	73.117	CB01C	1.54933	321.387	322.936	4993	-35224.7	3899	-56.08	4125000	8625000	18953	534115552000	5541	3220107	-518154976000	2769	3221397	534115552000	-26.55	3221387	49278868954	-30.88	0.4845
CB01	01	C	CB	3	1430	3	10:47:28	10.7911	30.281	10:53:14	10.8872	42.836	73.117	CB01C	2.15733	318.925	321.083	5252	334.3	4159	-52.87	4312500	8625000	23606	676940672000	5371	3191760	-675590400000	1779	3194436	676940672000	-26.02	3191760	71295892782	-26.24	0.1162
CB01	01	C	CB	3	1430	3	10:47:28	10.7911	30.281	10:53:14	10.8872	42.836	73.117	CB01C	2.21867	316.408	318.627	5486	-36704.5	4340	-50.37	2625000	8625000	26219	1230478080000	5532	3176347	-1172734720000	2269	3176271	1230478080000	-22.9	3168027	95281191463	-23.6	0.1779
CB01	01	A	CB	3	1430	3	10:47:28	10.7911	30.281	10:53:14	10.8872	42.836	73.117	CB01A	1.35733	269.165	270.523	5079	-20234.8	4207	-45.98	4875000	8062500	28479	1041631552000	5658	2698267	-1175469056000	1483	2697398	1175469056000	-21.73	2701493	158110615638	-21.33	0.725
CB01	01	C	CB	3	1430	3	10:47:28	10.7911	30.281	10:53:14	10.8872	42.836	73.117	CB01C	2.47467	309.277	311.752	5323	2163.3	3891	-53.14	5437500	8250000	23922	671693440000	5202	3100880	-647076864000	1541	3102591	671693440000	-25.8	3110907	69307759082	-25.89	0.7325
CB01	01	A	CB	3	1430	3	10:47:28	10.7911	30.281	10:53:14	10.8872	42.836	73.117	CB01A	3.57023	283.974	287.544	4803	-11208.7	3727	-50.24	4125000	9187500	28419	786035968000	5197	2851520	-775254080000	1740	2847841	786035968000	-23.42	2840613	96580276839	-21.41	0.0239
CB01	01	C	CB	3	1430	3	10:47:28	10.7911	30.281	10:53:14	10.8872	42.836	73.117	CB01C	3.82144	300.383	304.205	5705	-64952.1	3483	-67.5	7687500	13500000	11444	411418528000	5774	3038720	-349766336000	1563	3038537	411418528000	-32.11	3006027	13204361758	-38.4	0.0573
CB01	01	A	CB	3	1430	3	10:47:28	10.7911	30.281	10:53:14	10.8872	42.836	73.117	CB01A	2.28002	266.825	269.105	5461	-10328	4383	-50.64	2437500	8437500	26062	1073803520000	5401	2685867	-912294208000	1444	2684105	1073803520000	-23.09	2676400	92265444934	-23.76	0.3571
CB01	01	A	CB	3	1430	3	10:47:28	10.7911	30.281	10:53:14	10.8872	42.836	73.117	CB01A	1.43544	291.97	293.405	6174	-34389.1	4166	-59.35	5437500	12187500	15351	708413696000	5053	2920720	-454596416000	3527	2920705	708413696000	-31.22	2925307	33935105673	-34.46	0.3903
CB01	01	A	CB	3	1430	3	10:47:28	10.7911	30.281	10:53:14	10.8872	42.836	73.117	CB01A	2.696	270.837	273.533	5103	-22186.8	4191	-45.49	5250000	8812500	31946	1313076480000	5429	2724133	-1355760512000	1395	2724610	1355760512000	-20.3	2730800	167121924333	-17.87	0.8317
CB01	01	C	CB	3	1430	3	10:47:28	10.7911	30.281	10:53:14	10.8872	42.836	73.117	CB01C	4.02033	312.06	316.08	5460	-11855.5	4058	-60.61	5062500	10312500	18564	260883888000	5435	3157493	-297703264000	1775	3153581	297703264000	-34.12	3126213	29311857900	-31.26	0.1393
CB01	01	A	CB	3	1430	3	10:47:28	10.7911	30.281	10:53:14	10.8872	42.836	73.117	CB01A	3.77067	287.853	291.624	4908	-14256.6	4207	-58.14	937500	10687500	20755	334555936000	5557	2914293	-403873376000	2009	2904363	403873376000	-28.98	2898133	38940829569	-29.07	0.5198
CB01	01	A	CB	3	1430	3	10:47:28	10.7911	30.281	10:53:14	10.8872	42.836	73.117	CB01A	2.7278	280.875	283.603	5029	-3728.7	4032	-50.09	4312500	8812500	27398	1018356032000	5694	2814240	-924063936000	1481	2833617	1018356032000	-23.54	2811307	98589227315	-22.4	0.093
CB01	01	A	CB	3	1430	3	10:47:28	10.7911	30.281	10:53:14	10.8872	42.836	73.117	CB01A	1.3648	264.272	265.637	5348	-19416.9	4221	-63.91	3750000	9937500	10560	214857904000	5633	2647680	-275539104000	1854	2647870	275539104000	-31.73	2643067	19939264647	-39.29	0.0235
CB01	01	A	CB	3	1430	3	10:47:28	10.7911	30.281	10:53:14	10.8872	42.836	73.117	CB01A	0.208734	263.951	264.16	5088	-99912.3	3933	-67.43	2625000	11250000	-1071	77797848000	4982	2641200	-74801384000	1580	2640857	77797848000	-43.1	2641013	13395293598	-50.9	0.7179
CB01	01	C	CB	3	1430	3	10:47:28	10.7911	30.281	10:53:14	10.8872	42.836	73.117	CB01C	0.962667	293.944	294.907	5198	-46479.6	4396	-66.62	2437500	9562500	6357	105987512000	5121	2942667	-99525336000	2279	2944282	105987512000	-44.87	2942373	14756457578	-43.42	0.3047
CB01	01	A	CB	3	1430	3	10:47:28	10.7911	30.281	10:53:14	10.8872	42.836	73.117	CB01A	3.54771	273.779	277.326	5354	-5016.4	4315	-50.38	2250000	9375000	28240	1242738304000	5296	2744800	-1191976320000	2775	2742337	1242738304000	-22.32	2738587	95021064715	-21.58	0.0218
CB01	01	A	CB	3	1430	3	10:47:28	10.7911	30.281	10:53:14	10.8872	42.836	73.117	CB01A	3.01862	277.551	280.57	5017	-10307	4229	-53.94	1312500	8812500	23989	598830592000	5727	2780453	-614098112000	2361	2801723	614098112000	-26.59	2793307	63020546658	-25.85	0.5897
CB01	01	C	CB	3	1430	3	10:47:28	10.7911	30.281	10:53:14	10.8872	42.836	73.117	CB01C	2.95439	295.952	298.906	4780	-43354.6	3161	-73.4	2062500	9937500	4429	177525152000	4726	2960933	-225137888000	1218	2960869	225137888000	-35.59	2959573	6729302211	-45.37	0.0018
CB01	01	C	CB	3	1430	3	10:47:28	10.7911	30.281	10:53:14	10.8872	42.836	73.117	CB01C	0.433525	299.131	299.565	2350	17557.1	1996	-71.7	187500	750000	-2223	25432348000	2982	2991787	-28956632000	1323	2991751	28956632000	-45.81	2991787	8134763592	-52.06	0.1056
CB01	01	C	CB	3	1430	3	10:47:28	10.7911	30.281	10:53:14	10.8872	42.836	73.117	CB01C	0.449582	299.661	300.111	3945	-69355	3153	-78.78	750000	10687500	-9116	15278860000	4906	2997173	-29955300000	1549	2999591	29955300000	-53.13	2997173	3627483120	-58.92	0.125
CB02	02	A	CB	3	1755	3	10:36:23	10.6064	33.029	10:41:59	10.6997	29.449	62.478	CB02A	0.154667	332.045	332.2	4789	49938.7	3326	-69.1	6562500	9000000	-4001	79354744000	4922	3321680	-64715792000	1773	3321454	79354744000	-44.34	3321680	11178508010	-53.78	0.7931
CB02	02	A	CB	3	1755	3	10:36:23	10.6064	33.029	10:41:59	10.6997	29.449	62.478	CB02A	0.341333	333.184	333.525	2380	35984.6	1992	-67.64	375000	750000	0.849	47607268000	2477	3333280	-37156432000	1316	3333146	47607268000	-42.24	3333280	12995545054	-49.03	0.4219
CB02	02	A	CB	3	1755	3	10:36:23	10.6064	33.029	10:41:59	10.6997	29.449	62.478	CB02A	0.336	348.891	349.227	5348	31455.9	4153	-65.36	8625000	10500000	3060	110006528000	5502	3489413	-90427536000	1064	3489896	110006528000	-41.71	3490160	17074010545	-46.73	0.373
CB02	02	C	CB	3	1755	3	10:36:23	10.6064	33.029	10:41:59	10.6997	29.449	62.478	CB02C	0.202667	363.139	363.341	4885	-23206.6	3578	-65.67	8437500	10687500	0.582	68155232000	4963	3631493	-63646476000	0.794	3632991	68155232000	-37.61	3631547	16447562445	-49.25	0.0789
CB02	02	C	CB	3	1755	3	10:36:23	10.6064	33.029	10:41:59	10.6997	29.449	62.478	CB02C	0.256904	376.672	376.929	2418	-22222.4	2462	-82.21	375000	750000	-14952	11871682000	5113	3768400	-11107448000	1388	3767839	11871682000	-52.44	3768400	2483141169	-64.64	0.6562
CB02	02	C	CB	3	1755	3	10:36:23	10.6064	33.029	10:41:59	10.6997	29.449	62.478	CB02C	0.224	385.84	386.064	2443	-14125.2	2239	-64.45	375000	937500	2235	64459436000	3861	3859573	-53448496000	1561	3859360	64459436000	-39.82	3859840	18608605940	-47.74	0.6429
CB02	02	A	CB	3	1755	3	10:36:23	10.6064	33.029	10:41:59	10.6997	29.449	62.478	CB02A	0.549333	330.789	331.339	5291	-45695.8	3938	-43.69	4125000	7875000	26835	1296972032000	5055	3309840	-1147299840000	1610	3310076	1296972032000	-21.17	3309840	205812038635	-22.97	0.3512
CB02	02	A	CB	3	1755	3	10:36:23	10.6064	33.029	10:41:59	10.6997	29.449	62.478	CB02A	0.392	339.837	340.229	2343	52076.9	1931	-70.22	375000	750000	-1159	42989792000	2958	3399227	-31987226000	1262	3399218	42989792000	-43.83	3399227	9630741762	-51.03	0.2123
CB02	02	C	CB	3	1755	3	10:36:23	10.6064	33.029	10:41:59	10.6997	29.449	62.478	CB02C	0.330667	385.28	385.611	5290	-66383.8	3753	-64.17	6937500	14625000	4187	117331808000	5213	3855813	-101725576000	1610	3855719	117331808000	-42.03	3855813	19570035470	-45.61	0.9113
CB02	02	A	CB	3	1755	3	10:36:23	10.6064	33.029	10:41:59	10.6997	29.449	62.478	CB02A	0.586667	350.107	350.693	4929	-43642.5	3718	-48.98	3562500	6937500	21854	531577312000	5035	3503093	-527176896000	1871	3505810	531577312000	-23.32	3502560	111568488814	-28	0.2545
CB02	02	A	CB	3	1755	3	10:36:23	10.6064	33.029	10:41:59	10.6997	29.449	62.478	CB02A	0.248	328.205	328.453	5720	137061	4365	-58.7	5625000	10875000	8373	203803200000	5633	3283573	-230237936000	1990	3284188	230237936000	-35.89	3283573	36373933165	-41.48	0.6087
CB02	02	C	CB	3	1755	3	10:36:23	10.6064	33.029	10:41:59	10.6997	29.449	62.478	CB02C	0.648	383.376	384.024	4693	12551.3	3986	-53.38	5812500	7312500	17881	385754848000	5231	3837547	-470079680000	1427	3838169	470079680000	-27.78	3837067	67394519198	-31.95	0.5103
CB02	02	C	CB	3	1755	3	10:36:23	10.6064	33.029	10:41:59	10.6997	29.449	62.478	CB02C	0.408	369.613	370.021	5041	41792.2	3789	-65.48	5812500	10875000	3778	78127504000	5017	3697840	-65437288000	1478	3697608	78127504000	-42.03	3698907	16693750420	-46.08	0.6797
CB02	02	C	CB	3	1755	3	10:36:23	10.6064	33.029	10:41:59	10.6997	29.449	62.478	CB02C	0.173333	371.413	371.587	2615	14866.5	2302	-69.44	375000	937500	-3858	30505500000	2895	3715227	-40416992000	1522	3715395	40416992000	-46.39	3715227	10652781270	-53.7	0.6308
[truncated: 7,942 more rows]

## Sheet: RES. MOV.
Pig	Treatment	Procedure	Litter	Week	Weight	Age	Timeanest	dTimeanest	Duranest	Timecast	dTimecast	Durcast	Obsname	Obsduration	Leftextension	Leftblow	Leftkicking	Leftflexion	Totalleft	Leftblockdur	Rightextension	Rightblow	Rightkicking	Rightflexion	Totalright	Rightblockdur	Total
[truncated: 452 more rows]

[truncated: 3 more sheets: CORTISOL, REMOVED PIGLETS, TREATMENT CORRESPONDANCE]
